# Supplementary material for: Using Network Extracted Ontologies to Identify Novel Genes with Roles in Appressorium Development in the Rice Blast Fungus Magnaporthe oryzae
Source: Microorganisms. 2017 Jan 17;5(1):3. doi: 10.3390/microorganisms5010003 (PMC5374380; doi:10.3390/microorganisms5010003)
Supplement: Supplementary file 1 [file microorganisms-05-00003-s001.zip]

Archive with 9 entries (8 files):
- File-S1-M.oryzae.ontology.txt
- __MACOSX/
- __MACOSX/._File-S1-M.oryzae.ontology.txt
- Table-S1-GO_enrichment.xlsx
- __MACOSX/._Table-S1-GO_enrichment.xlsx
- Table-S2-Appressorium4-8.xlsx
- __MACOSX/._Table-S2-Appressorium4-8.xlsx
- Table-S3-Appressorium14-16.xlsx
- __MACOSX/._Table-S3-Appressorium14-16.xlsx
