# Supplementary material for: Using Network Extracted Ontologies to Identify Novel Genes with Roles in Appressorium Development in the Rice Blast Fungus Magnaporthe oryzae
Source: Microorganisms. 2017 Jan 17;5(1):3. doi: 10.3390/microorganisms5010003 (PMC5374380; doi:10.3390/microorganisms5010003)
Supplement: Supplementary file 1 [file microorganisms-05-00003-s001.zip › File-S1-M.oryzae.ontology.txt]

8407	MGG_12473	gene	0.859998
8407	MGG_16629	gene	0.859998
8408	MGG_05507	gene	0.788676
8408	MGG_09773	gene	0.788676
8409	MGG_08095	gene	0.866684
8409	MGG_12827	gene	0.866684
8410	MGG_04123	gene	0.865137
8410	MGG_04505	gene	0.865137
8411	MGG_02086	gene	0.864565
8411	MGG_06713	gene	0.864565
8412	MGG_01414	gene	0.864486
8412	MGG_04897	gene	0.864486
8413	MGG_02729	gene	0.790715
8413	MGG_03668	gene	0.790715
8414	MGG_01245	gene	0.796359
8414	MGG_05753	gene	0.796359
8415	MGG_08536	gene	0.797662
8415	MGG_10832	gene	0.797662
8416	MGG_04759	gene	0.862624
8416	MGG_10727	gene	0.862624
8417	MGG_15845	gene	0.862214
8417	MGG_17064	gene	0.862214
8418	MGG_03522	gene	0.869897
8418	MGG_04935	gene	0.869897
8419	MGG_00829	gene	0.8593
8419	MGG_07257	gene	0.8593
8420	MGG_00432	gene	0.858986
8420	MGG_17820	gene	0.858986
8421	MGG_01578	gene	0.85857
8421	MGG_08731	gene	0.85857
8422	MGG_04383	gene	0.85774
8422	MGG_08845	gene	0.85774
8423	MGG_08543	gene	0.857151
8423	MGG_10930	gene	0.857151
8424	MGG_04327	gene	0.856113
8424	MGG_12309	gene	0.856113
8425	MGG_00919	gene	0.799867
8425	MGG_03236	gene	0.799867
8426	MGG_04342	gene	0.855041
8426	MGG_11466	gene	0.855041
8427	MGG_10236	gene	0.800808
8427	MGG_13171	gene	0.800808
8428	MGG_03367	gene	0.802633
8428	MGG_14601	gene	0.802633
8429	MGG_04600	gene	0.876158
8429	MGG_05039	gene	0.876158
8430	MGG_04790	gene	0.884923
8430	MGG_07328	gene	0.884923
8431	MGG_03302	gene	0.884383
8431	MGG_08170	gene	0.884383
8432	MGG_03120	gene	0.882893
8432	MGG_05981	gene	0.882893
8433	MGG_04483	gene	0.776842
8433	MGG_12107	gene	0.776842
8434	MGG_02407	gene	0.77773
8434	MGG_03325	gene	0.77773
8435	MGG_02917	gene	0.881932
8435	MGG_05047	gene	0.881932
8436	MGG_06694	gene	0.881481
8436	MGG_06994	gene	0.881481
8437	MGG_03893	gene	0.880132
8437	MGG_04477	gene	0.880132
8438	MGG_05230	gene	0.878344
8438	MGG_09349	gene	0.878344
8439	MGG_17677	gene	0.877261
8439	MGG_17678	gene	0.877261
8440	MGG_03411	gene	0.804648
8440	MGG_16472	gene	0.804648
8441	MGG_01467	gene	0.875944
8441	MGG_15077	gene	0.875944
8442	MGG_02842	gene	0.778438
8442	MGG_11575	gene	0.778438
8443	MGG_04555	gene	0.875276
8443	MGG_08535	gene	0.875276
8444	MGG_04371	gene	0.874141
8444	MGG_04927	gene	0.874141
8445	MGG_10001	gene	0.873384
8445	MGG_13715	gene	0.873384
8446	MGG_02999	gene	0.778903
8446	MGG_11419	gene	0.778903
8447	MGG_01325	gene	0.77923
8447	MGG_02690	gene	0.77923
8448	MGG_03074	gene	0.787029
8448	MGG_07087	gene	0.787029
8449	MGG_01356	gene	0.872334
8449	MGG_07482	gene	0.872334
8450	MGG_01481	gene	0.788659
8450	MGG_12174	gene	0.788659
8451	MGG_04986	gene	0.818161
8451	MGG_05141	gene	0.818161
8452	MGG_05621	gene	0.80864
8452	MGG_12853	gene	0.80864
8453	MGG_05401	gene	0.80882
8453	MGG_08046	gene	0.80882
8454	MGG_03682	gene	0.833914
8454	MGG_17623	gene	0.833914
8455	MGG_10185	gene	0.811407
8455	MGG_13645	gene	0.811407
8456	MGG_13453	gene	0.832771
8456	MGG_17979	gene	0.832771
8457	MGG_00504	gene	0.832761
8457	MGG_01355	gene	0.832761
8458	MGG_00806	gene	0.812576
8458	MGG_09726	gene	0.812576
8459	MGG_06906	gene	0.813122
8459	MGG_15824	gene	0.813122
8460	MGG_03254	gene	0.814854
8460	MGG_03281	gene	0.814854
8461	MGG_04936	gene	0.817123
8461	MGG_08094	gene	0.817123
8462	MGG_03481	gene	0.807751
8462	MGG_05047	gene	0.807751
8463	MGG_04521	gene	0.818182
8463	MGG_14001	gene	0.818182
8464	MGG_04926	gene	0.825818
8464	MGG_11728	gene	0.825818
8465	MGG_01681	gene	0.825653
8465	MGG_05259	gene	0.825653
8466	MGG_04974	gene	0.825192
8466	MGG_07598	gene	0.825192
8467	MGG_07752	gene	0.81831
8467	MGG_16866	gene	0.81831
8468	MGG_16063	gene	0.996947
8468	MGG_17847	gene	0.996947
8469	MGG_09497	gene	0.824697
8469	MGG_13063	gene	0.824697
8470	MGG_10819	gene	0.820951
8470	MGG_17901	gene	0.820951
8471	MGG_01121	gene	0.819289
8471	MGG_02971	gene	0.819289
8472	MGG_03373	gene	0.819583
8472	MGG_10394	gene	0.819583
8473	MGG_03956	gene	0.845981
8473	MGG_11667	gene	0.845981
8474	MGG_06643	gene	0.851709
8474	MGG_09263	gene	0.851709
8475	MGG_03639	gene	0.804832
8475	MGG_08549	gene	0.804832
8476	MGG_00105	gene	0.806164
8476	MGG_00479	gene	0.806164
8477	MGG_00141	gene	0.849307
8477	MGG_00531	gene	0.849307
8478	MGG_02877	gene	0.848163
8478	MGG_04954	gene	0.848163
8479	MGG_04144	gene	0.847717
8479	MGG_15027	gene	0.847717
8480	MGG_06032	gene	0.806669
8480	MGG_09572	gene	0.806669
8481	MGG_06901	gene	0.847423
8481	MGG_09896	gene	0.847423
8482	MGG_00103	gene	0.846743
8482	MGG_03725	gene	0.846743
8483	MGG_03118	gene	0.846387
8483	MGG_04896	gene	0.846387
8484	MGG_07089	gene	0.882415
8484	MGG_08270	gene	0.882415
8485	MGG_00490	gene	0.845419
8485	MGG_03862	gene	0.845419
8486	MGG_05262	gene	0.845051
8486	MGG_07116	gene	0.845051
8487	MGG_01517	gene	0.844985
8487	MGG_16192	gene	0.844985
8488	MGG_00307	gene	0.843798
8488	MGG_04507	gene	0.843798
8489	MGG_07705	gene	0.806934
8489	MGG_13763	gene	0.806934
8490	MGG_01482	gene	0.841002
8490	MGG_07467	gene	0.841002
8491	MGG_03525	gene	0.839591
8491	MGG_11589	gene	0.839591
8492	MGG_01719	gene	0.807623
8492	MGG_01755	gene	0.807623
8493	MGG_02410	gene	0.836754
8493	MGG_08846	gene	0.836754
8494	MGG_01369	gene	0.7256
8494	MGG_09119	gene	0.7256
8495	MGG_04141	gene	0.718528
8495	MGG_07470	gene	0.718528
8496	MGG_07119	gene	0.925387
8496	MGG_14349	gene	0.925387
8497	MGG_07697	gene	0.924205
8497	MGG_13463	gene	0.924205
8498	MGG_03476	gene	0.92419
8498	MGG_17713	gene	0.92419
8499	MGG_06413	gene	0.720417
8499	MGG_15991	gene	0.720417
8500	MGG_06730	gene	0.957205
8500	MGG_07221	gene	0.957205
8501	MGG_12930	gene	0.691716
8501	MGG_16504	gene	0.691716
8502	MGG_03393	gene	0.92225
8502	MGG_04404	gene	0.92225
8503	MGG_04430	gene	0.885689
8503	MGG_13508	gene	0.885689
8504	MGG_03136	gene	0.695975
8504	MGG_03441	gene	0.695975
8505	MGG_03651	gene	0.726186
8505	MGG_15349	gene	0.726186
8506	MGG_04050	gene	0.685529
8506	MGG_04704	gene	0.685529
8507	MGG_08845	gene	0.919542
8507	MGG_13186	gene	0.919542
8508	MGG_07224	gene	0.733335
8508	MGG_16630	gene	0.733335
8509	MGG_03877	gene	0.734896
8509	MGG_09564	gene	0.734896
8510	MGG_12664	gene	0.679958
8510	MGG_15319	gene	0.679958
8511	MGG_07195	gene	0.918007
8511	MGG_17442	gene	0.918007
8512	MGG_02942	gene	0.917006
8512	MGG_03583	gene	0.917006
8513	MGG_03242	gene	0.937415
8513	MGG_07157	gene	0.937415
8514	MGG_02996	gene	0.702023
8514	MGG_09837	gene	0.702023
8515	MGG_04052	gene	0.947705
8515	MGG_05160	gene	0.947705
8516	MGG_17344	gene	0.94645
8516	MGG_17345	gene	0.94645
8517	MGG_04520	gene	0.699872
8517	MGG_09200	gene	0.699872
8518	MGG_00261	gene	0.71162
8518	MGG_09285	gene	0.71162
8519	MGG_06932	gene	0.69908
8519	MGG_12911	gene	0.69908
8520	MGG_04486	gene	0.938235
8520	MGG_04803	gene	0.938235
8521	MGG_06451	gene	0.713309
8521	MGG_16106	gene	0.713309
8522	MGG_03087	gene	0.916938
8522	MGG_08122	gene	0.916938
8523	MGG_05650	gene	0.936114
8523	MGG_10585	gene	0.936114
8524	MGG_02512	gene	0.93446
8524	MGG_09307	gene	0.93446
8525	MGG_07355	gene	0.933744
8525	MGG_13049	gene	0.933744
8526	MGG_00265	gene	0.932499
8526	MGG_13012	gene	0.932499
8527	MGG_02067	gene	0.950937
8527	MGG_17926	gene	0.950937
8528	MGG_01577	gene	0.928488
8528	MGG_04338	gene	0.928488
8529	MGG_00912	gene	0.697746
8529	MGG_16472	gene	0.697746
8530	MGG_06588	gene	0.956469
8530	MGG_14886	gene	0.956469
8531	MGG_04194	gene	0.892198
8531	MGG_07118	gene	0.892198
8532	MGG_16878	gene	0.75285
8532	MGG_17892	gene	0.75285
8533	MGG_03988	gene	0.964414
8533	MGG_13110	gene	0.964414
8534	MGG_01439	gene	0.759228
8534	MGG_10587	gene	0.759228
8535	MGG_01127	gene	0.763507
8535	MGG_10710	gene	0.763507
8536	MGG_10713	gene	0.59331
8536	MGG_16474	gene	0.59331
8537	MGG_09457	gene	0.764212
8537	MGG_16374	gene	0.764212
8538	MGG_00598	gene	0.8941
8538	MGG_02538	gene	0.8941
8539	MGG_00780	gene	0.893659
8539	MGG_01853	gene	0.893659
8540	MGG_01042	gene	0.764688
8540	MGG_02441	gene	0.764688
8541	MGG_02803	gene	0.649779
8541	MGG_09473	gene	0.649779
8542	MGG_01075	gene	0.892037
8542	MGG_09027	gene	0.892037
8543	MGG_01732	gene	0.765789
8543	MGG_09919	gene	0.765789
8544	MGG_04675	gene	0.890103
8544	MGG_05198	gene	0.890103
8545	MGG_08856	gene	0.889414
8545	MGG_11286	gene	0.889414
8546	MGG_04590	gene	0.587194
8546	MGG_11575	gene	0.587194
8547	MGG_16103	gene	0.985292
8547	MGG_16383	gene	0.985292
8548	MGG_07573	gene	0.774726
8548	MGG_08141	gene	0.774726
8549	MGG_04118	gene	0.989579
8549	MGG_12154	gene	0.989579
8550	MGG_01683	gene	0.906601
8550	MGG_10334	gene	0.906601
8551	MGG_05720	gene	0.915485
8551	MGG_06325	gene	0.915485
8552	MGG_06538	gene	0.914061
8552	MGG_17154	gene	0.914061
8553	MGG_02877	gene	0.672269
8553	MGG_03170	gene	0.672269
8554	MGG_00100	gene	0.658868
8554	MGG_01125	gene	0.658868
8555	MGG_04909	gene	0.748842
8555	MGG_08022	gene	0.748842
8556	MGG_00270	gene	0.911412
8556	MGG_02105	gene	0.911412
8557	MGG_04528	gene	0.907667
8557	MGG_06388	gene	0.907667
8558	MGG_12750	gene	0.90677
8558	MGG_17812	gene	0.90677
8559	MGG_12371	gene	0.658142
8559	MGG_16236	gene	0.658142
8560	MGG_04187	gene	0.749768
8560	MGG_13646	gene	0.749768
8561	MGG_01595	gene	0.904954
8561	MGG_17708	gene	0.904954
8562	MGG_04225	gene	0.903158
8562	MGG_04611	gene	0.903158
8563	MGG_05926	gene	0.902153
8563	MGG_09253	gene	0.902153
8564	MGG_03080	gene	0.902072
8564	MGG_06936	gene	0.902072
8565	MGG_07259	gene	0.780557
8565	MGG_07605	gene	0.780557
8565	MGG_08014	gene	0.780557
8566	MGG_02804	gene	0.635083
8566	MGG_06087	gene	0.635083
8566	MGG_07470	gene	0.635083
8567	MGG_10185	gene	0.651783
8567	8447	default	0.651783
8568	MGG_06279	gene	0.725517
8568	MGG_12636	gene	0.725517
8568	MGG_15577	gene	0.725517
8569	MGG_03290	gene	0.756216
8569	MGG_06306	gene	0.756216
8569	MGG_14905	gene	0.756216
8570	MGG_05363	gene	0.753441
8570	MGG_15327	gene	0.753441
8570	MGG_15808	gene	0.753441
8571	MGG_07455	gene	0.824908
8571	MGG_09162	gene	0.824908
8571	MGG_10533	gene	0.824908
8572	MGG_01288	gene	0.763826
8572	MGG_04688	gene	0.763826
8572	MGG_08745	gene	0.763826
8573	MGG_01385	gene	0.756264
8573	MGG_07211	gene	0.756264
8573	MGG_07843	gene	0.756264
8574	MGG_07051	gene	0.750582
8574	MGG_08731	gene	0.750582
8574	MGG_10154	gene	0.750582
8575	MGG_01711	gene	0.763592
8575	MGG_02981	gene	0.763592
8575	MGG_14681	gene	0.763592
8576	MGG_02368	gene	0.76939
8576	MGG_03843	gene	0.76939
8576	MGG_08535	gene	0.76939
8577	MGG_03251	gene	0.78952
8577	MGG_08139	gene	0.78952
8577	MGG_10668	gene	0.78952
8578	MGG_04032	gene	0.770798
8578	MGG_04584	gene	0.770798
8578	MGG_10565	gene	0.770798
8579	MGG_03843	gene	0.704116
8579	MGG_08919	gene	0.704116
8579	MGG_17425	gene	0.704116
8580	MGG_00314	gene	0.734974
8580	MGG_08194	gene	0.734974
8580	MGG_11454	gene	0.734974
8581	MGG_02670	gene	0.726445
8581	MGG_05623	gene	0.726445
8581	MGG_16107	gene	0.726445
8582	MGG_04877	gene	0.802329
8582	8545	default	0.802329
8583	MGG_03230	gene	0.724844
8583	8460	default	0.724844
8584	MGG_01093	gene	0.806275
8584	MGG_05438	gene	0.806275
8584	MGG_16442	gene	0.806275
8585	MGG_08694	gene	0.718219
8585	MGG_11419	gene	0.718219
8585	MGG_17539	gene	0.718219
8586	MGG_01143	gene	0.697061
8586	MGG_04991	gene	0.697061
8586	MGG_07605	gene	0.697061
8587	MGG_16442	gene	0.716441
8587	MGG_17318	gene	0.716441
8587	MGG_17596	gene	0.716441
8588	MGG_05630	gene	0.712295
8588	8442	default	0.712295
8589	MGG_03325	gene	0.819654
8589	MGG_08182	gene	0.819654
8589	MGG_17683	gene	0.819654
8590	MGG_00396	gene	0.859659
8590	MGG_02224	gene	0.859659
8590	MGG_03840	gene	0.859659
8591	MGG_01952	gene	0.849769
8591	MGG_03862	gene	0.849769
8591	MGG_07146	gene	0.849769
8592	MGG_06348	gene	0.851157
8592	MGG_08256	gene	0.851157
8592	MGG_15027	gene	0.851157
8593	MGG_04772	gene	0.852314
8593	MGG_16866	gene	0.852314
8593	MGG_17958	gene	0.852314
8594	MGG_01996	gene	0.882148
8594	MGG_06112	gene	0.882148
8594	MGG_09248	gene	0.882148
8595	MGG_02442	gene	0.885826
8595	MGG_03551	gene	0.885826
8595	MGG_08884	gene	0.885826
8596	MGG_01148	gene	0.873295
8596	MGG_11447	gene	0.873295
8596	MGG_16219	gene	0.873295
8597	MGG_00692	gene	0.832098
8597	MGG_04818	gene	0.832098
8597	MGG_12766	gene	0.832098
8598	MGG_04660	gene	0.892327
8598	MGG_04751	gene	0.892327
8598	MGG_09760	gene	0.892327
8599	MGG_04589	gene	0.875722
8599	MGG_06776	gene	0.875722
8599	MGG_08925	gene	0.875722
8600	MGG_15916	gene	0.876085
8600	MGG_17554	gene	0.876085
8600	MGG_17619	gene	0.876085
8601	MGG_00543	gene	0.896675
8601	MGG_09298	gene	0.896675
8601	MGG_15731	gene	0.896675
8602	MGG_00393	gene	0.885484
8602	MGG_09028	gene	0.885484
8602	MGG_09255	gene	0.885484
8603	MGG_04007	gene	0.837973
8603	MGG_04191	gene	0.837973
8603	MGG_04219	gene	0.837973
8604	MGG_04156	gene	0.898667
8604	MGG_05663	gene	0.898667
8604	MGG_06601	gene	0.898667
8605	MGG_03316	gene	0.9308
8605	MGG_09478	gene	0.9308
8605	MGG_17810	gene	0.9308
8606	MGG_08359	gene	0.929439
8606	MGG_08360	gene	0.929439
8606	MGG_08363	gene	0.929439
8607	MGG_05010	gene	0.920929
8607	8468	default	0.920929
8608	MGG_00522	gene	0.813599
8608	MGG_05346	gene	0.813599
8608	MGG_14202	gene	0.813599
8609	MGG_08560	gene	0.909533
8609	MGG_09194	gene	0.909533
8609	MGG_16204	gene	0.909533
8610	MGG_05369	gene	0.902865
8610	MGG_06374	gene	0.902865
8610	MGG_08495	gene	0.902865
8611	MGG_03060	gene	0.899422
8611	MGG_09960	gene	0.899422
8611	MGG_10826	gene	0.899422
8612	MGG_03711	gene	0.940736
8612	MGG_06484	gene	0.940736
8612	MGG_17666	gene	0.940736
8613	MGG_03575	gene	0.917504
8613	MGG_04248	gene	0.917504
8613	MGG_07885	gene	0.917504
8614	MGG_00590	gene	0.703494
8614	MGG_05032	gene	0.703494
8614	MGG_05926	gene	0.703494
8614	MGG_11227	gene	0.703494
8615	MGG_01780	gene	0.768668
8615	MGG_05193	gene	0.768668
8615	8426	default	0.768668
8616	MGG_02804	gene	0.678217
8616	MGG_03136	gene	0.678217
8616	MGG_05210	gene	0.678217
8616	MGG_10049	gene	0.678217
8617	MGG_04628	gene	0.766461
8617	MGG_05345	gene	0.766461
8617	MGG_07559	gene	0.766461
8617	MGG_07560	gene	0.766461
8618	MGG_00342	gene	0.602088
8618	MGG_00803	gene	0.602088
8618	MGG_01782	gene	0.602088
8618	MGG_05052	gene	0.602088
8619	MGG_16039	gene	0.783177
8619	8600	default	0.783177
8620	MGG_00695	gene	0.671854
8620	MGG_01732	gene	0.671854
8620	MGG_03682	gene	0.671854
8620	MGG_04616	gene	0.671854
8621	MGG_01266	gene	0.744783
8621	MGG_04477	gene	0.744783
8621	MGG_05724	gene	0.744783
8621	MGG_07916	gene	0.744783
8622	MGG_01507	gene	0.648505
8622	MGG_02466	gene	0.648505
8622	MGG_08558	gene	0.648505
8622	MGG_14735	gene	0.648505
8623	MGG_02939	gene	0.606606
8623	MGG_03228	gene	0.606606
8623	MGG_05300	gene	0.606606
8623	MGG_08269	gene	0.606606
8624	MGG_01523	gene	0.732743
8624	MGG_06021	gene	0.732743
8624	MGG_06362	gene	0.732743
8624	MGG_11259	gene	0.732743
8625	MGG_00082	gene	0.732702
8625	MGG_08601	gene	0.732702
8625	MGG_08888	gene	0.732702
8625	MGG_09200	gene	0.732702
8626	MGG_01501	gene	0.880952
8626	MGG_04455	gene	0.880952
8626	MGG_05999	gene	0.880952
8626	MGG_07928	gene	0.880952
8627	MGG_08265	gene	0.892386
8627	MGG_09165	gene	0.892386
8627	MGG_10515	gene	0.892386
8627	MGG_13584	gene	0.892386
8628	MGG_02900	gene	0.706836
8628	MGG_03269	gene	0.706836
8628	MGG_03857	gene	0.706836
8628	MGG_13222	gene	0.706836
8629	MGG_03502	gene	0.743921
8629	MGG_05718	gene	0.743921
8629	MGG_06787	gene	0.743921
8629	MGG_09025	gene	0.743921
8630	MGG_04476	gene	0.788276
8630	MGG_07524	gene	0.788276
8630	MGG_10565	gene	0.788276
8630	MGG_11513	gene	0.788276
8631	MGG_00611	gene	0.815944
8631	MGG_07973	gene	0.815944
8631	MGG_09708	gene	0.815944
8631	MGG_13654	gene	0.815944
8632	MGG_05209	gene	0.808294
8632	MGG_06150	gene	0.808294
8632	MGG_12627	gene	0.808294
8632	MGG_15988	gene	0.808294
8633	MGG_01227	gene	0.565808
8633	MGG_05988	gene	0.565808
8633	MGG_09473	gene	0.565808
8633	MGG_17823	gene	0.565808
8634	MGG_10633	gene	0.82317
8634	MGG_11144	gene	0.82317
8634	MGG_11419	gene	0.82317
8634	MGG_16981	gene	0.82317
8635	MGG_01145	gene	0.827371
8635	MGG_04429	gene	0.827371
8635	MGG_07222	gene	0.827371
8635	MGG_15656	gene	0.827371
8636	MGG_00978	gene	0.830551
8636	MGG_03280	gene	0.830551
8636	MGG_08656	gene	0.830551
8636	MGG_15612	gene	0.830551
8637	MGG_00735	gene	0.693688
8637	MGG_04007	gene	0.693688
8637	MGG_04219	gene	0.693688
8637	MGG_05658	gene	0.693688
8637	MGG_16749	gene	0.693688
8638	MGG_01166	gene	0.747292
8638	MGG_02366	gene	0.747292
8638	MGG_05148	gene	0.747292
8638	MGG_06052	gene	0.747292
8638	MGG_13715	gene	0.747292
8639	MGG_01072	gene	0.870216
8639	MGG_09898	gene	0.870216
8639	MGG_14674	gene	0.870216
8639	8520	default	0.870216
8640	MGG_01347	gene	0.756535
8640	MGG_03929	gene	0.756535
8640	MGG_04860	gene	0.756535
8640	MGG_10400	gene	0.756535
8640	MGG_11450	gene	0.756535
8641	MGG_02763	gene	0.830112
8641	MGG_07297	gene	0.830112
8641	8596	default	0.830112
8642	MGG_01853	gene	0.726099
8642	MGG_04258	gene	0.726099
8642	MGG_07998	gene	0.726099
8642	MGG_17861	gene	0.726099
8642	MGG_17862	gene	0.726099
8643	MGG_08552	gene	0.758615
8643	MGG_08923	gene	0.758615
8643	MGG_09998	gene	0.758615
8643	MGG_12537	gene	0.758615
8643	MGG_15527	gene	0.758615
8644	MGG_00501	gene	0.835786
8644	MGG_01351	gene	0.835786
8644	MGG_02954	gene	0.835786
8644	MGG_05871	gene	0.835786
8644	MGG_08645	gene	0.835786
8645	MGG_00162	gene	0.797221
8645	MGG_06995	gene	0.797221
8645	MGG_07087	gene	0.797221
8645	MGG_09556	gene	0.797221
8645	MGG_15745	gene	0.797221
8646	MGG_06131	gene	0.784775
8646	MGG_07441	gene	0.784775
8646	MGG_08311	gene	0.784775
8646	8474	default	0.784775
8647	MGG_01516	gene	0.826101
8647	MGG_04156	gene	0.826101
8647	MGG_07914	gene	0.826101
8647	MGG_08021	gene	0.826101
8647	MGG_09247	gene	0.826101
8648	MGG_00879	gene	0.805061
8648	MGG_01613	gene	0.805061
8648	MGG_06162	gene	0.805061
8648	MGG_08601	gene	0.805061
8648	MGG_14563	gene	0.805061
8649	MGG_00255	gene	0.798945
8649	MGG_00650	gene	0.798945
8649	MGG_04183	gene	0.798945
8649	MGG_07154	gene	0.798945
8649	MGG_07475	gene	0.798945
8650	MGG_03021	gene	0.809503
8650	MGG_04321	gene	0.809503
8650	MGG_04724	gene	0.809503
8650	MGG_05654	gene	0.809503
8650	MGG_06191	gene	0.809503
8651	MGG_04648	gene	0.58688
8651	MGG_08087	gene	0.58688
8651	MGG_11567	gene	0.58688
8651	MGG_13454	gene	0.58688
8651	MGG_14835	gene	0.58688
8652	MGG_01117	gene	0.754243
8652	MGG_04696	gene	0.754243
8652	MGG_06935	gene	0.754243
8652	MGG_10653	gene	0.754243
8652	MGG_14704	gene	0.754243
8653	MGG_01721	gene	0.753994
8653	MGG_06183	gene	0.753994
8653	MGG_08144	gene	0.753994
8653	MGG_09268	gene	0.753994
8653	MGG_11945	gene	0.753994
8654	MGG_03869	gene	0.820346
8654	MGG_05695	gene	0.820346
8654	MGG_06683	gene	0.820346
8654	MGG_08345	gene	0.820346
8654	MGG_09239	gene	0.820346
8654	MGG_15175	gene	0.820346
8655	MGG_02525	gene	0.709546
8655	MGG_03360	gene	0.709546
8655	MGG_05141	gene	0.709546
8655	MGG_05738	gene	0.709546
8655	MGG_07600	gene	0.709546
8655	MGG_08619	gene	0.709546
8656	MGG_00721	gene	0.922552
8656	MGG_01935	gene	0.922552
8656	MGG_04975	gene	0.922552
8656	MGG_05844	gene	0.922552
8656	MGG_06000	gene	0.922552
8656	MGG_08262	gene	0.922552
8657	MGG_06463	gene	0.53112
8657	MGG_10057	gene	0.53112
8657	MGG_15794	gene	0.53112
8657	MGG_16860	gene	0.53112
8657	8521	default	0.53112
8658	MGG_02917	gene	0.768746
8658	MGG_02923	gene	0.768746
8658	MGG_09499	gene	0.768746
8658	MGG_12922	gene	0.768746
8658	MGG_14746	gene	0.768746
8658	MGG_17371	gene	0.768746
8659	MGG_04771	gene	0.927706
8659	MGG_06361	gene	0.927706
8659	MGG_08101	gene	0.927706
8659	MGG_11491	gene	0.927706
8659	MGG_11512	gene	0.927706
8659	MGG_13500	gene	0.927706
8660	MGG_01419	gene	0.833148
8660	MGG_01780	gene	0.833148
8660	MGG_03175	gene	0.833148
8660	MGG_09026	gene	0.833148
8660	MGG_09489	gene	0.833148
8660	MGG_15732	gene	0.833148
8660	MGG_17001	gene	0.833148
8661	MGG_00316	gene	0.788297
8661	MGG_01264	gene	0.788297
8661	MGG_03523	gene	0.788297
8661	MGG_04507	gene	0.788297
8661	MGG_04830	gene	0.788297
8661	MGG_06780	gene	0.788297
8661	MGG_08314	gene	0.788297
8662	MGG_01471	gene	0.670198
8662	MGG_02690	gene	0.670198
8662	MGG_03869	gene	0.670198
8662	MGG_05112	gene	0.670198
8662	MGG_05446	gene	0.670198
8662	MGG_06995	gene	0.670198
8662	MGG_13219	gene	0.670198
8663	MGG_00522	gene	0.632776
8663	MGG_02395	gene	0.632776
8663	MGG_03181	gene	0.632776
8663	MGG_04508	gene	0.632776
8663	MGG_05040	gene	0.632776
8663	MGG_12159	gene	0.632776
8663	MGG_17542	gene	0.632776
8664	MGG_01231	gene	0.761347
8664	MGG_01888	gene	0.761347
8664	MGG_04538	gene	0.761347
8664	MGG_06539	gene	0.761347
8664	MGG_07503	gene	0.761347
8664	MGG_08649	gene	0.761347
8664	MGG_08655	gene	0.761347
8665	MGG_00040	gene	0.700796
8665	MGG_01094	gene	0.700796
8665	MGG_02570	gene	0.700796
8665	MGG_04311	gene	0.700796
8665	MGG_06448	gene	0.700796
8665	MGG_09955	gene	0.700796
8665	MGG_17318	gene	0.700796
8666	MGG_04769	gene	0.764962
8666	MGG_05051	gene	0.764962
8666	MGG_07237	gene	0.764962
8666	MGG_07423	gene	0.764962
8666	MGG_09185	gene	0.764962
8666	MGG_09212	gene	0.764962
8666	MGG_10499	gene	0.764962
8667	MGG_01204	gene	0.83222
8667	MGG_01290	gene	0.83222
8667	MGG_01584	gene	0.83222
8667	MGG_03641	gene	0.83222
8667	MGG_03704	gene	0.83222
8667	MGG_04435	gene	0.83222
8667	MGG_10958	gene	0.83222
8668	MGG_01285	gene	0.749172
8668	MGG_02862	gene	0.749172
8668	MGG_04876	gene	0.749172
8668	MGG_06294	gene	0.749172
8668	MGG_09396	gene	0.749172
8668	MGG_11412	gene	0.749172
8668	MGG_13308	gene	0.749172
8669	MGG_00070	gene	0.647106
8669	MGG_03158	gene	0.647106
8669	MGG_03212	gene	0.647106
8669	MGG_10274	gene	0.647106
8669	MGG_16375	gene	0.647106
8669	MGG_17812	gene	0.647106
8669	MGG_17965	gene	0.647106
8670	MGG_01841	gene	0.732622
8670	MGG_02940	gene	0.732622
8670	MGG_03631	gene	0.732622
8670	MGG_05149	gene	0.732622
8670	MGG_05279	gene	0.732622
8670	MGG_06584	gene	0.732622
8670	MGG_15960	gene	0.732622
8671	MGG_01013	gene	0.71485
8671	MGG_02572	gene	0.71485
8671	MGG_04477	gene	0.71485
8671	MGG_04966	gene	0.71485
8671	MGG_05817	gene	0.71485
8671	MGG_07109	gene	0.71485
8671	MGG_14971	gene	0.71485
8672	MGG_00363	gene	0.823189
8672	MGG_00712	gene	0.823189
8672	MGG_01828	gene	0.823189
8672	MGG_03448	gene	0.823189
8672	MGG_08628	gene	0.823189
8672	MGG_12467	gene	0.823189
8672	MGG_17513	gene	0.823189
8673	MGG_00153	gene	0.851152
8673	MGG_00459	gene	0.851152
8673	MGG_02848	gene	0.851152
8673	MGG_02851	gene	0.851152
8673	MGG_03708	gene	0.851152
8673	MGG_11553	gene	0.851152
8673	MGG_11882	gene	0.851152
8674	MGG_01227	gene	0.640237
8674	MGG_08765	gene	0.640237
8674	MGG_10709	gene	0.640237
8674	MGG_15036	gene	0.640237
8674	MGG_17345	gene	0.640237
8674	MGG_17677	gene	0.640237
8674	MGG_17823	gene	0.640237
8675	MGG_04454	gene	0.702493
8675	MGG_04474	gene	0.702493
8675	MGG_05753	gene	0.702493
8675	MGG_06159	gene	0.702493
8675	MGG_09268	gene	0.702493
8675	MGG_15577	gene	0.702493
8675	MGG_15853	gene	0.702493
8676	MGG_00141	gene	0.709259
8676	MGG_01353	gene	0.709259
8676	MGG_01382	gene	0.709259
8676	MGG_04237	gene	0.709259
8676	MGG_10585	gene	0.709259
8676	MGG_13177	gene	0.709259
8676	8453	default	0.709259
8677	MGG_03234	gene	0.815577
8677	MGG_04764	gene	0.815577
8677	MGG_06152	gene	0.815577
8677	MGG_06191	gene	0.815577
8677	MGG_06414	gene	0.815577
8677	MGG_08010	gene	0.815577
8677	MGG_15671	gene	0.815577
8677	MGG_16591	gene	0.815577
8678	MGG_00099	gene	0.693748
8678	MGG_03115	gene	0.693748
8678	MGG_10723	gene	0.693748
8678	MGG_14693	gene	0.693748
8678	MGG_17372	gene	0.693748
8678	MGG_18134	gene	0.693748
8678	8408	default	0.693748
8679	MGG_01674	gene	0.857451
8679	MGG_01704	gene	0.857451
8679	MGG_02526	gene	0.857451
8679	MGG_03313	gene	0.857451
8679	MGG_04053	gene	0.857451
8679	MGG_06184	gene	0.857451
8679	MGG_07120	gene	0.857451
8679	MGG_12925	gene	0.857451
8680	MGG_01454	gene	0.592212
8680	MGG_01717	gene	0.592212
8680	MGG_01730	gene	0.592212
8680	MGG_03373	gene	0.592212
8680	MGG_04963	gene	0.592212
8680	MGG_06846	gene	0.592212
8680	MGG_07065	gene	0.592212
8680	MGG_12538	gene	0.592212
8681	MGG_00154	gene	0.679
8681	MGG_01127	gene	0.679
8681	MGG_03144	gene	0.679
8681	MGG_06508	gene	0.679
8681	MGG_06642	gene	0.679
8681	MGG_13014	gene	0.679
8681	MGG_13772	gene	0.679
8681	MGG_17460	gene	0.679
8682	MGG_02598	gene	0.753994
8682	MGG_04829	gene	0.753994
8682	MGG_05449	gene	0.753994
8682	MGG_06483	gene	0.753994
8682	MGG_06693	gene	0.753994
8682	MGG_10581	gene	0.753994
8682	MGG_10827	gene	0.753994
8682	MGG_13782	gene	0.753994
8683	MGG_00125	gene	0.666263
8683	MGG_06131	gene	0.666263
8683	MGG_06559	gene	0.666263
8683	MGG_07300	gene	0.666263
8683	MGG_08258	gene	0.666263
8683	MGG_08919	gene	0.666263
8683	MGG_13763	gene	0.666263
8683	MGG_17425	gene	0.666263
8683	MGG_17679	gene	0.666263
8684	MGG_01552	gene	0.687913
8684	MGG_03699	gene	0.687913
8684	MGG_06937	gene	0.687913
8684	MGG_09302	gene	0.687913
8684	MGG_10160	gene	0.687913
8684	MGG_12923	gene	0.687913
8684	MGG_14924	gene	0.687913
8684	MGG_15906	gene	0.687913
8684	MGG_17166	gene	0.687913
8685	MGG_03653	gene	0.859674
8685	MGG_04719	gene	0.859674
8685	MGG_04829	gene	0.859674
8685	MGG_05248	gene	0.859674
8685	MGG_05449	gene	0.859674
8685	MGG_06693	gene	0.859674
8685	MGG_06721	gene	0.859674
8685	MGG_10827	gene	0.859674
8685	MGG_13782	gene	0.859674
8686	MGG_00836	gene	0.754003
8686	MGG_04085	gene	0.754003
8686	MGG_07444	gene	0.754003
8686	MGG_08007	gene	0.754003
8686	MGG_08373	gene	0.754003
8686	MGG_12858	gene	0.754003
8686	MGG_18016	gene	0.754003
8686	8466	default	0.754003
8687	MGG_00528	gene	0.832096
8687	MGG_01668	gene	0.832096
8687	MGG_03242	gene	0.832096
8687	MGG_07534	gene	0.832096
8687	MGG_09542	gene	0.832096
8687	MGG_09994	gene	0.832096
8687	MGG_15175	gene	0.832096
8687	8556	default	0.832096
8688	MGG_04590	gene	0.574148
8688	MGG_05288	gene	0.574148
8688	MGG_06072	gene	0.574148
8688	MGG_06448	gene	0.574148
8688	MGG_07717	gene	0.574148
8688	MGG_10148	gene	0.574148
8688	MGG_10632	gene	0.574148
8688	MGG_12537	gene	0.574148
8688	MGG_16299	gene	0.574148
8689	MGG_01125	gene	0.673448
8689	MGG_01684	gene	0.673448
8689	MGG_02517	gene	0.673448
8689	MGG_02763	gene	0.673448
8689	MGG_05572	gene	0.673448
8689	MGG_05993	gene	0.673448
8689	MGG_11026	gene	0.673448
8689	MGG_11447	gene	0.673448
8689	MGG_13907	gene	0.673448
8689	MGG_16219	gene	0.673448
8690	MGG_00817	gene	0.752478
8690	MGG_01818	gene	0.752478
8690	MGG_02843	gene	0.752478
8690	MGG_02891	gene	0.752478
8690	MGG_04119	gene	0.752478
8690	MGG_04227	gene	0.752478
8690	MGG_05720	gene	0.752478
8690	MGG_06176	gene	0.752478
8690	MGG_10720	gene	0.752478
8690	MGG_15655	gene	0.752478
8691	MGG_01427	gene	0.734225
8691	MGG_02993	gene	0.734225
8691	MGG_03312	gene	0.734225
8691	MGG_04482	gene	0.734225
8691	MGG_06875	gene	0.734225
8691	MGG_12139	gene	0.734225
8691	8467	default	0.734225
8691	8478	default	0.734225
8692	MGG_03727	gene	0.501401
8692	MGG_04200	gene	0.501401
8692	MGG_04693	gene	0.501401
8692	MGG_04954	gene	0.501401
8692	MGG_05115	gene	0.501401
8692	MGG_06243	gene	0.501401
8692	MGG_08087	gene	0.501401
8692	MGG_09738	gene	0.501401
8692	MGG_13225	gene	0.501401
8692	MGG_15136	gene	0.501401
8693	MGG_01236	gene	0.771021
8693	MGG_01444	gene	0.771021
8693	MGG_03577	gene	0.771021
8693	MGG_06320	gene	0.771021
8693	MGG_06911	gene	0.771021
8693	MGG_07289	gene	0.771021
8693	MGG_09508	gene	0.771021
8693	MGG_10632	gene	0.771021
8693	MGG_15814	gene	0.771021
8693	MGG_17708	gene	0.771021
8694	MGG_01387	gene	0.913004
8694	MGG_02103	gene	0.913004
8694	MGG_02169	gene	0.913004
8694	MGG_02559	gene	0.913004
8694	MGG_03773	gene	0.913004
8694	MGG_04385	gene	0.913004
8694	MGG_05889	gene	0.913004
8694	MGG_06552	gene	0.913004
8694	MGG_08776	gene	0.913004
8694	MGG_13441	gene	0.913004
8694	MGG_14852	gene	0.913004
8695	MGG_01386	gene	0.925391
8695	MGG_02169	gene	0.925391
8695	MGG_02180	gene	0.925391
8695	MGG_02884	gene	0.925391
8695	MGG_03584	gene	0.925391
8695	MGG_03905	gene	0.925391
8695	MGG_05250	gene	0.925391
8695	MGG_05946	gene	0.925391
8695	MGG_06852	gene	0.925391
8695	MGG_06854	gene	0.925391
8695	MGG_09879	gene	0.925391
8695	MGG_16834	gene	0.925391
8695	MGG_17521	gene	0.925391
8696	MGG_00399	gene	0.785851
8696	MGG_01057	gene	0.785851
8696	MGG_03006	gene	0.785851
8696	MGG_04758	gene	0.785851
8696	MGG_04979	gene	0.785851
8696	MGG_05176	gene	0.785851
8696	MGG_05268	gene	0.785851
8696	MGG_05280	gene	0.785851
8696	MGG_06250	gene	0.785851
8696	MGG_06642	gene	0.785851
8696	MGG_07103	gene	0.785851
8696	MGG_08922	gene	0.785851
8696	MGG_09537	gene	0.785851
8697	MGG_00106	gene	0.726431
8697	MGG_00150	gene	0.726431
8697	MGG_00164	gene	0.726431
8697	MGG_04608	gene	0.726431
8697	MGG_04759	gene	0.726431
8697	MGG_06585	gene	0.726431
8697	MGG_07312	gene	0.726431
8697	MGG_07729	gene	0.726431
8697	MGG_09215	gene	0.726431
8697	MGG_09477	gene	0.726431
8697	MGG_10728	gene	0.726431
8697	MGG_14746	gene	0.726431
8697	MGG_14778	gene	0.726431
8698	MGG_00268	gene	0.719034
8698	MGG_00953	gene	0.719034
8698	MGG_01616	gene	0.719034
8698	MGG_02112	gene	0.719034
8698	MGG_04610	gene	0.719034
8698	MGG_06024	gene	0.719034
8698	MGG_06556	gene	0.719034
8698	MGG_06562	gene	0.719034
8698	MGG_06857	gene	0.719034
8698	MGG_08767	gene	0.719034
8698	MGG_13931	gene	0.719034
8698	MGG_14702	gene	0.719034
8698	MGG_17078	gene	0.719034
8699	MGG_00133	gene	0.918401
8699	MGG_00750	gene	0.918401
8699	MGG_01120	gene	0.918401
8699	MGG_03945	gene	0.918401
8699	MGG_04574	gene	0.918401
8699	MGG_04768	gene	0.918401
8699	MGG_06706	gene	0.918401
8699	MGG_07045	gene	0.918401
8699	MGG_15070	gene	0.918401
8699	MGG_16102	gene	0.918401
8699	MGG_16426	gene	0.918401
8699	MGG_16535	gene	0.918401
8699	MGG_17502	gene	0.918401
8699	MGG_17647	gene	0.918401
8700	MGG_01186	gene	0.877028
8700	MGG_02507	gene	0.877028
8700	MGG_02695	gene	0.877028
8700	MGG_02708	gene	0.877028
8700	MGG_02774	gene	0.877028
8700	MGG_03536	gene	0.877028
8700	MGG_05164	gene	0.877028
8700	MGG_07457	gene	0.877028
8700	MGG_08158	gene	0.877028
8700	MGG_08592	gene	0.877028
8700	MGG_09330	gene	0.877028
8700	MGG_09820	gene	0.877028
8700	MGG_10931	gene	0.877028
8700	MGG_13428	gene	0.877028
8700	MGG_13655	gene	0.877028
8700	MGG_17825	gene	0.877028
8701	MGG_00503	gene	0.764854
8701	MGG_00870	gene	0.764854
8701	MGG_00906	gene	0.764854
8701	MGG_01990	gene	0.764854
8701	MGG_02919	gene	0.764854
8701	MGG_03065	gene	0.764854
8701	MGG_03483	gene	0.764854
8701	MGG_06132	gene	0.764854
8701	MGG_06961	gene	0.764854
8701	MGG_08970	gene	0.764854
8701	MGG_08975	gene	0.764854
8701	MGG_09192	gene	0.764854
8701	MGG_10656	gene	0.764854
8701	MGG_11605	gene	0.764854
8701	MGG_12288	gene	0.764854
8701	MGG_12548	gene	0.764854
8701	MGG_14772	gene	0.764854
8701	MGG_14967	gene	0.764854
8702	MGG_00964	gene	0.917573
8702	MGG_00978	gene	0.917573
8702	MGG_01011	gene	0.917573
8702	MGG_01215	gene	0.917573
8702	MGG_01558	gene	0.917573
8702	MGG_03121	gene	0.917573
8702	MGG_03705	gene	0.917573
8702	MGG_04629	gene	0.917573
8702	MGG_04929	gene	0.917573
8702	MGG_05180	gene	0.917573
8702	MGG_06216	gene	0.917573
8702	MGG_07305	gene	0.917573
8702	MGG_09923	gene	0.917573
8702	MGG_10609	gene	0.917573
8702	MGG_11129	gene	0.917573
8702	MGG_11597	gene	0.917573
8702	MGG_11708	gene	0.917573
8702	MGG_12739	gene	0.917573
8702	MGG_15612	gene	0.917573
8702	MGG_16432	gene	0.917573
8702	MGG_16856	gene	0.917573
8703	MGG_01387	gene	0.75889
8703	MGG_02103	gene	0.75889
8703	MGG_02559	gene	0.75889
8703	MGG_03774	gene	0.75889
8703	MGG_04091	gene	0.75889
8703	MGG_04385	gene	0.75889
8703	MGG_04915	gene	0.75889
8703	MGG_05889	gene	0.75889
8703	MGG_07455	gene	0.75889
8703	MGG_07576	gene	0.75889
8703	MGG_08045	gene	0.75889
8703	MGG_08568	gene	0.75889
8703	MGG_08569	gene	0.75889
8703	MGG_08776	gene	0.75889
8703	MGG_08842	gene	0.75889
8703	MGG_09072	gene	0.75889
8703	MGG_09117	gene	0.75889
8703	MGG_09212	gene	0.75889
8703	MGG_09223	gene	0.75889
8703	MGG_09394	gene	0.75889
8703	MGG_10239	gene	0.75889
8703	MGG_16316	gene	0.75889
8704	MGG_01036	gene	0.922907
8704	MGG_01349	gene	0.922907
8704	MGG_01621	gene	0.922907
8704	MGG_03028	gene	0.922907
8704	MGG_03662	gene	0.922907
8704	MGG_03716	gene	0.922907
8704	MGG_04942	gene	0.922907
8704	MGG_04959	gene	0.922907
8704	MGG_05110	gene	0.922907
8704	MGG_05203	gene	0.922907
8704	MGG_05825	gene	0.922907
8704	MGG_06056	gene	0.922907
8704	MGG_06151	gene	0.922907
8704	MGG_06324	gene	0.922907
8704	MGG_06742	gene	0.922907
8704	MGG_07115	gene	0.922907
8704	MGG_10254	gene	0.922907
8704	MGG_10893	gene	0.922907
8704	MGG_13783	gene	0.922907
8704	MGG_14087	gene	0.922907
8704	MGG_14703	gene	0.922907
8704	MGG_14855	gene	0.922907
8704	MGG_17908	gene	0.922907
8705	MGG_00408	gene	0.619244
8705	MGG_00837	gene	0.619244
8705	MGG_00843	gene	0.619244
8705	MGG_01183	gene	0.619244
8705	MGG_01409	gene	0.619244
8705	MGG_04219	gene	0.619244
8705	MGG_04503	gene	0.619244
8705	MGG_04888	gene	0.619244
8705	MGG_04969	gene	0.619244
8705	MGG_05176	gene	0.619244
8705	MGG_05264	gene	0.619244
8705	MGG_06088	gene	0.619244
8705	MGG_06685	gene	0.619244
8705	MGG_08129	gene	0.619244
8705	MGG_08178	gene	0.619244
8705	MGG_08361	gene	0.619244
8705	MGG_08637	gene	0.619244
8705	MGG_09755	gene	0.619244
8705	MGG_13817	gene	0.619244
8705	MGG_14797	gene	0.619244
8705	MGG_14835	gene	0.619244
8705	MGG_16045	gene	0.619244
8705	MGG_16493	gene	0.619244
8706	MGG_00345	gene	0.789696
8706	MGG_01072	gene	0.789696
8706	MGG_01103	gene	0.789696
8706	MGG_01106	gene	0.789696
8706	MGG_01719	gene	0.789696
8706	MGG_02838	gene	0.789696
8706	MGG_03140	gene	0.789696
8706	MGG_03249	gene	0.789696
8706	MGG_04143	gene	0.789696
8706	MGG_04500	gene	0.789696
8706	MGG_04589	gene	0.789696
8706	MGG_04618	gene	0.789696
8706	MGG_04803	gene	0.789696
8706	MGG_04923	gene	0.789696
8706	MGG_07147	gene	0.789696
8706	MGG_07434	gene	0.789696
8706	MGG_09458	gene	0.789696
8706	MGG_09697	gene	0.789696
8706	MGG_09898	gene	0.789696
8706	MGG_10203	gene	0.789696
8706	MGG_11026	gene	0.789696
8706	MGG_14674	gene	0.789696
8706	MGG_16186	gene	0.789696
8707	MGG_00249	gene	0.589583
8707	MGG_01467	gene	0.589583
8707	MGG_03627	gene	0.589583
8707	MGG_03661	gene	0.589583
8707	MGG_04675	gene	0.589583
8707	MGG_04859	gene	0.589583
8707	MGG_04997	gene	0.589583
8707	MGG_05660	gene	0.589583
8707	MGG_06126	gene	0.589583
8707	MGG_07949	gene	0.589583
8707	MGG_09019	gene	0.589583
8707	MGG_09503	gene	0.589583
8707	MGG_10723	gene	0.589583
8707	MGG_11745	gene	0.589583
8707	MGG_13944	gene	0.589583
8707	MGG_16714	gene	0.589583
8707	MGG_17522	gene	0.589583
8707	8433	default	0.589583
8707	8468	default	0.589583
8707	8525	default	0.589583
8708	MGG_00079	gene	0.805061
8708	MGG_00140	gene	0.805061
8708	MGG_00889	gene	0.805061
8708	MGG_02372	gene	0.805061
8708	MGG_02781	gene	0.805061
8708	MGG_03633	gene	0.805061
8708	MGG_04000	gene	0.805061
8708	MGG_06298	gene	0.805061
8708	MGG_06648	gene	0.805061
8708	MGG_06680	gene	0.805061
8708	MGG_08112	gene	0.805061
8708	MGG_09566	gene	0.805061
8708	MGG_10104	gene	0.805061
8708	MGG_10157	gene	0.805061
8708	MGG_11897	gene	0.805061
8708	MGG_11945	gene	0.805061
8708	MGG_12276	gene	0.805061
8708	MGG_12631	gene	0.805061
8708	MGG_13005	gene	0.805061
8708	MGG_13481	gene	0.805061
8708	MGG_15824	gene	0.805061
8708	MGG_16390	gene	0.805061
8708	8503	default	0.805061
8709	MGG_00180	gene	0.830838
8709	MGG_01090	gene	0.830838
8709	MGG_01453	gene	0.830838
8709	MGG_01493	gene	0.830838
8709	MGG_01550	gene	0.830838
8709	MGG_02692	gene	0.830838
8709	MGG_02849	gene	0.830838
8709	MGG_03543	gene	0.830838
8709	MGG_03629	gene	0.830838
8709	MGG_03910	gene	0.830838
8709	MGG_04163	gene	0.830838
8709	MGG_04251	gene	0.830838
8709	MGG_06112	gene	0.830838
8709	MGG_07153	gene	0.830838
8709	MGG_07292	gene	0.830838
8709	MGG_07557	gene	0.830838
8709	MGG_08198	gene	0.830838
8709	MGG_11178	gene	0.830838
8709	MGG_11498	gene	0.830838
8709	MGG_12111	gene	0.830838
8709	MGG_13936	gene	0.830838
8709	MGG_14931	gene	0.830838
8709	MGG_15963	gene	0.830838
8709	MGG_17373	gene	0.830838
8709	MGG_17690	gene	0.830838
8710	MGG_00341	gene	0.830845
8710	MGG_00969	gene	0.830845
8710	MGG_01183	gene	0.830845
8710	MGG_01742	gene	0.830845
8710	MGG_01995	gene	0.830845
8710	MGG_02879	gene	0.830845
8710	MGG_03051	gene	0.830845
8710	MGG_03301	gene	0.830845
8710	MGG_03965	gene	0.830845
8710	MGG_04059	gene	0.830845
8710	MGG_04565	gene	0.830845
8710	MGG_05315	gene	0.830845
8710	MGG_06047	gene	0.830845
8710	MGG_06088	gene	0.830845
8710	MGG_06503	gene	0.830845
8710	MGG_06936	gene	0.830845
8710	MGG_07386	gene	0.830845
8710	MGG_09293	gene	0.830845
8710	MGG_09766	gene	0.830845
8710	MGG_10607	gene	0.830845
8710	MGG_10958	gene	0.830845
8710	MGG_13398	gene	0.830845
8710	MGG_14966	gene	0.830845
8710	MGG_17558	gene	0.830845
8710	MGG_17617	gene	0.830845
8710	MGG_17746	gene	0.830845
8710	MGG_18130	gene	0.830845
8711	MGG_04375	gene	0.696201
8711	MGG_04444	gene	0.696201
8711	MGG_04612	gene	0.696201
8711	MGG_04719	gene	0.696201
8711	MGG_05237	gene	0.696201
8711	MGG_06479	gene	0.696201
8711	MGG_06658	gene	0.696201
8711	MGG_07468	gene	0.696201
8711	MGG_11170	gene	0.696201
8711	MGG_15503	gene	0.696201
8711	MGG_16056	gene	0.696201
8711	MGG_16248	gene	0.696201
8711	MGG_16399	gene	0.696201
8711	MGG_16557	gene	0.696201
8711	MGG_16577	gene	0.696201
8711	MGG_16611	gene	0.696201
8711	MGG_16655	gene	0.696201
8711	MGG_16945	gene	0.696201
8711	MGG_16947	gene	0.696201
8711	MGG_17288	gene	0.696201
8711	MGG_17293	gene	0.696201
8711	MGG_17502	gene	0.696201
8711	MGG_17558	gene	0.696201
8711	MGG_17570	gene	0.696201
8711	MGG_17663	gene	0.696201
8711	MGG_17746	gene	0.696201
8711	MGG_17909	gene	0.696201
8711	MGG_18130	gene	0.696201
8712	MGG_00264	gene	0.882774
8712	MGG_00339	gene	0.882774
8712	MGG_01434	gene	0.882774
8712	MGG_02814	gene	0.882774
8712	MGG_03088	gene	0.882774
8712	MGG_04740	gene	0.882774
8712	MGG_04967	gene	0.882774
8712	MGG_05062	gene	0.882774
8712	MGG_06176	gene	0.882774
8712	MGG_07270	gene	0.882774
8712	MGG_07503	gene	0.882774
8712	MGG_07630	gene	0.882774
8712	MGG_08655	gene	0.882774
8712	MGG_08973	gene	0.882774
8712	MGG_09372	gene	0.882774
8712	MGG_09435	gene	0.882774
8712	MGG_09750	gene	0.882774
8712	MGG_10305	gene	0.882774
8712	MGG_10679	gene	0.882774
8712	MGG_10720	gene	0.882774
8712	MGG_12301	gene	0.882774
8712	MGG_12388	gene	0.882774
8712	MGG_12707	gene	0.882774
8712	MGG_13908	gene	0.882774
8712	MGG_15073	gene	0.882774
8712	MGG_15074	gene	0.882774
8712	MGG_15203	gene	0.882774
8712	MGG_15565	gene	0.882774
8712	MGG_15731	gene	0.882774
8712	MGG_17002	gene	0.882774
8712	MGG_17960	gene	0.882774
8713	MGG_00783	gene	0.82985
8713	MGG_01035	gene	0.82985
8713	MGG_01112	gene	0.82985
8713	MGG_02742	gene	0.82985
8713	MGG_02781	gene	0.82985
8713	MGG_02985	gene	0.82985
8713	MGG_03017	gene	0.82985
8713	MGG_03980	gene	0.82985
8713	MGG_04310	gene	0.82985
8713	MGG_04642	gene	0.82985
8713	MGG_04885	gene	0.82985
8713	MGG_04978	gene	0.82985
8713	MGG_04982	gene	0.82985
8713	MGG_05134	gene	0.82985
8713	MGG_05208	gene	0.82985
8713	MGG_05229	gene	0.82985
8713	MGG_05282	gene	0.82985
8713	MGG_05378	gene	0.82985
8713	MGG_05731	gene	0.82985
8713	MGG_06356	gene	0.82985
8713	MGG_06366	gene	0.82985
8713	MGG_06380	gene	0.82985
8713	MGG_06504	gene	0.82985
8713	MGG_06718	gene	0.82985
8713	MGG_08182	gene	0.82985
8713	MGG_08557	gene	0.82985
8713	MGG_09012	gene	0.82985
8713	MGG_11577	gene	0.82985
8713	MGG_11804	gene	0.82985
8713	MGG_13209	gene	0.82985
8713	MGG_15607	gene	0.82985
8713	MGG_17247	gene	0.82985
8714	MGG_00531	gene	0.526859
8714	MGG_02952	gene	0.526859
8714	MGG_03236	gene	0.526859
8714	MGG_03600	gene	0.526859
8714	MGG_03699	gene	0.526859
8714	MGG_03869	gene	0.526859
8714	MGG_04476	gene	0.526859
8714	MGG_05248	gene	0.526859
8714	MGG_05810	gene	0.526859
8714	MGG_06261	gene	0.526859
8714	MGG_06721	gene	0.526859
8714	MGG_06906	gene	0.526859
8714	MGG_07095	gene	0.526859
8714	MGG_07109	gene	0.526859
8714	MGG_07184	gene	0.526859
8714	MGG_07433	gene	0.526859
8714	MGG_07915	gene	0.526859
8714	MGG_08014	gene	0.526859
8714	MGG_08139	gene	0.526859
8714	MGG_08175	gene	0.526859
8714	MGG_09302	gene	0.526859
8714	MGG_09542	gene	0.526859
8714	MGG_10057	gene	0.526859
8714	MGG_11513	gene	0.526859
8714	MGG_12093	gene	0.526859
8714	MGG_14350	gene	0.526859
8714	MGG_14681	gene	0.526859
8714	MGG_15349	gene	0.526859
8714	8455	default	0.526859
8714	8567	default	0.526859
8715	MGG_00785	gene	0.807526
8715	MGG_00983	gene	0.807526
8715	MGG_01478	gene	0.807526
8715	MGG_02401	gene	0.807526
8715	MGG_02719	gene	0.807526
8715	MGG_02819	gene	0.807526
8715	MGG_03127	gene	0.807526
8715	MGG_03769	gene	0.807526
8715	MGG_04478	gene	0.807526
8715	MGG_04552	gene	0.807526
8715	MGG_04857	gene	0.807526
8715	MGG_04957	gene	0.807526
8715	MGG_06215	gene	0.807526
8715	MGG_06634	gene	0.807526
8715	MGG_06713	gene	0.807526
8715	MGG_06940	gene	0.807526
8715	MGG_06941	gene	0.807526
8715	MGG_07467	gene	0.807526
8715	MGG_09210	gene	0.807526
8715	MGG_09504	gene	0.807526
8715	MGG_10328	gene	0.807526
8715	MGG_11715	gene	0.807526
8715	MGG_12309	gene	0.807526
8715	MGG_12336	gene	0.807526
8715	MGG_13172	gene	0.807526
8715	MGG_14014	gene	0.807526
8715	MGG_14547	gene	0.807526
8715	MGG_16690	gene	0.807526
8715	MGG_17909	gene	0.807526
8715	8507	default	0.807526
8715	8610	default	0.807526
8716	MGG_00143	gene	0.820871
8716	MGG_00651	gene	0.820871
8716	MGG_00846	gene	0.820871
8716	MGG_01319	gene	0.820871
8716	MGG_01663	gene	0.820871
8716	MGG_01867	gene	0.820871
8716	MGG_02160	gene	0.820871
8716	MGG_02408	gene	0.820871
8716	MGG_02694	gene	0.820871
8716	MGG_02897	gene	0.820871
8716	MGG_03837	gene	0.820871
8716	MGG_03967	gene	0.820871
8716	MGG_04360	gene	0.820871
8716	MGG_04361	gene	0.820871
8716	MGG_04468	gene	0.820871
8716	MGG_04843	gene	0.820871
8716	MGG_05057	gene	0.820871
8716	MGG_05383	gene	0.820871
8716	MGG_05883	gene	0.820871
8716	MGG_06484	gene	0.820871
8716	MGG_07003	gene	0.820871
8716	MGG_09708	gene	0.820871
8716	MGG_13255	gene	0.820871
8716	MGG_13654	gene	0.820871
8716	MGG_14712	gene	0.820871
8716	MGG_14794	gene	0.820871
8716	MGG_14943	gene	0.820871
8716	MGG_15277	gene	0.820871
8716	MGG_15347	gene	0.820871
8716	MGG_15556	gene	0.820871
8716	MGG_15571	gene	0.820871
8716	MGG_15807	gene	0.820871
8716	MGG_16160	gene	0.820871
8716	MGG_16961	gene	0.820871
8716	MGG_17098	gene	0.820871
8716	MGG_17132	gene	0.820871
8716	MGG_17507	gene	0.820871
8716	MGG_17553	gene	0.820871
8716	MGG_17666	gene	0.820871
8716	MGG_18135	gene	0.820871
8717	MGG_00271	gene	0.857566
8717	MGG_00573	gene	0.857566
8717	MGG_00635	gene	0.857566
8717	MGG_01058	gene	0.857566
8717	MGG_01255	gene	0.857566
8717	MGG_01873	gene	0.857566
8717	MGG_02240	gene	0.857566
8717	MGG_02464	gene	0.857566
8717	MGG_02517	gene	0.857566
8717	MGG_02617	gene	0.857566
8717	MGG_02763	gene	0.857566
8717	MGG_03683	gene	0.857566
8717	MGG_04646	gene	0.857566
8717	MGG_04810	gene	0.857566
8717	MGG_05028	gene	0.857566
8717	MGG_05323	gene	0.857566
8717	MGG_05913	gene	0.857566
8717	MGG_07047	gene	0.857566
8717	MGG_07145	gene	0.857566
8717	MGG_07202	gene	0.857566
8717	MGG_07264	gene	0.857566
8717	MGG_07274	gene	0.857566
8717	MGG_07674	gene	0.857566
8717	MGG_08199	gene	0.857566
8717	MGG_08278	gene	0.857566
8717	MGG_09303	gene	0.857566
8717	MGG_09782	gene	0.857566
8717	MGG_10051	gene	0.857566
8717	MGG_10320	gene	0.857566
8717	MGG_10322	gene	0.857566
8717	MGG_10359	gene	0.857566
8717	MGG_10506	gene	0.857566
8717	MGG_10630	gene	0.857566
8717	MGG_11026	gene	0.857566
8717	MGG_11317	gene	0.857566
8717	MGG_11914	gene	0.857566
8717	MGG_12614	gene	0.857566
8717	MGG_13019	gene	0.857566
8717	MGG_13203	gene	0.857566
8717	MGG_13762	gene	0.857566
8717	MGG_13907	gene	0.857566
8717	MGG_15563	gene	0.857566
8717	MGG_16025	gene	0.857566
8717	MGG_16198	gene	0.857566
8718	MGG_00573	gene	0.611881
8718	MGG_01255	gene	0.611881
8718	MGG_01770	gene	0.611881
8718	MGG_02328	gene	0.611881
8718	MGG_02386	gene	0.611881
8718	MGG_02464	gene	0.611881
8718	MGG_02517	gene	0.611881
8718	MGG_02519	gene	0.611881
8718	MGG_03012	gene	0.611881
8718	MGG_04627	gene	0.611881
8718	MGG_04646	gene	0.611881
8718	MGG_04810	gene	0.611881
8718	MGG_04819	gene	0.611881
8718	MGG_05246	gene	0.611881
8718	MGG_05328	gene	0.611881
8718	MGG_05913	gene	0.611881
8718	MGG_05942	gene	0.611881
8718	MGG_06165	gene	0.611881
8718	MGG_06703	gene	0.611881
8718	MGG_07047	gene	0.611881
8718	MGG_07202	gene	0.611881
8718	MGG_07264	gene	0.611881
8718	MGG_07674	gene	0.611881
8718	MGG_08093	gene	0.611881
8718	MGG_08199	gene	0.611881
8718	MGG_08278	gene	0.611881
8718	MGG_08497	gene	0.611881
8718	MGG_09414	gene	0.611881
8718	MGG_09716	gene	0.611881
8718	MGG_09782	gene	0.611881
8718	MGG_09920	gene	0.611881
8718	MGG_09942	gene	0.611881
8718	MGG_10051	gene	0.611881
8718	MGG_10322	gene	0.611881
8718	MGG_10359	gene	0.611881
8718	MGG_10506	gene	0.611881
8718	MGG_11317	gene	0.611881
8718	MGG_11685	gene	0.611881
8718	MGG_12090	gene	0.611881
8718	MGG_12158	gene	0.611881
8718	MGG_12836	gene	0.611881
8718	MGG_13019	gene	0.611881
8718	MGG_13762	gene	0.611881
8718	MGG_14085	gene	0.611881
8718	MGG_15563	gene	0.611881
8718	MGG_15731	gene	0.611881
8718	MGG_16025	gene	0.611881
8718	MGG_16198	gene	0.611881
8719	MGG_00050	gene	0.766242
8719	MGG_00082	gene	0.766242
8719	MGG_00359	gene	0.766242
8719	MGG_00913	gene	0.766242
8719	MGG_01041	gene	0.766242
8719	MGG_01094	gene	0.766242
8719	MGG_01220	gene	0.766242
8719	MGG_01467	gene	0.766242
8719	MGG_01494	gene	0.766242
8719	MGG_02127	gene	0.766242
8719	MGG_02938	gene	0.766242
8719	MGG_03303	gene	0.766242
8719	MGG_03631	gene	0.766242
8719	MGG_03897	gene	0.766242
8719	MGG_04311	gene	0.766242
8719	MGG_04519	gene	0.766242
8719	MGG_04711	gene	0.766242
8719	MGG_04894	gene	0.766242
8719	MGG_05279	gene	0.766242
8719	MGG_05660	gene	0.766242
8719	MGG_05668	gene	0.766242
8719	MGG_05709	gene	0.766242
8719	MGG_05940	gene	0.766242
8719	MGG_06011	gene	0.766242
8719	MGG_06139	gene	0.766242
8719	MGG_06177	gene	0.766242
8719	MGG_06195	gene	0.766242
8719	MGG_06510	gene	0.766242
8719	MGG_06573	gene	0.766242
8719	MGG_07076	gene	0.766242
8719	MGG_07278	gene	0.766242
8719	MGG_07931	gene	0.766242
8719	MGG_08120	gene	0.766242
8719	MGG_08270	gene	0.766242
8719	MGG_08279	gene	0.766242
8719	MGG_08389	gene	0.766242
8719	MGG_08795	gene	0.766242
8719	MGG_09750	gene	0.766242
8719	MGG_09758	gene	0.766242
8719	MGG_09955	gene	0.766242
8719	MGG_10493	gene	0.766242
8719	MGG_10581	gene	0.766242
8719	MGG_10583	gene	0.766242
8719	MGG_10993	gene	0.766242
8719	MGG_13219	gene	0.766242
8719	MGG_13697	gene	0.766242
8719	MGG_14798	gene	0.766242
8719	MGG_16318	gene	0.766242
8719	MGG_17371	gene	0.766242
8719	MGG_17384	gene	0.766242
8719	8544	default	0.766242
8720	MGG_00099	gene	0.882861
8720	MGG_00886	gene	0.882861
8720	MGG_01044	gene	0.882861
8720	MGG_01219	gene	0.882861
8720	MGG_01471	gene	0.882861
8720	MGG_02268	gene	0.882861
8720	MGG_03115	gene	0.882861
8720	MGG_03186	gene	0.882861
8720	MGG_03198	gene	0.882861
8720	MGG_03217	gene	0.882861
8720	MGG_03558	gene	0.882861
8720	MGG_04093	gene	0.882861
8720	MGG_04212	gene	0.882861
8720	MGG_04901	gene	0.882861
8720	MGG_04997	gene	0.882861
8720	MGG_05030	gene	0.882861
8720	MGG_05683	gene	0.882861
8720	MGG_05710	gene	0.882861
8720	MGG_05814	gene	0.882861
8720	MGG_06047	gene	0.882861
8720	MGG_06062	gene	0.882861
8720	MGG_06080	gene	0.882861
8720	MGG_06332	gene	0.882861
8720	MGG_06406	gene	0.882861
8720	MGG_06778	gene	0.882861
8720	MGG_07419	gene	0.882861
8720	MGG_07626	gene	0.882861
8720	MGG_07964	gene	0.882861
8720	MGG_08187	gene	0.882861
8720	MGG_08342	gene	0.882861
8720	MGG_08830	gene	0.882861
8720	MGG_08936	gene	0.882861
8720	MGG_09019	gene	0.882861
8720	MGG_09213	gene	0.882861
8720	MGG_09463	gene	0.882861
8720	MGG_09956	gene	0.882861
8720	MGG_10723	gene	0.882861
8720	MGG_10970	gene	0.882861
8720	MGG_11140	gene	0.882861
8720	MGG_11561	gene	0.882861
8720	MGG_11697	gene	0.882861
8720	MGG_12177	gene	0.882861
8720	MGG_12890	gene	0.882861
8720	MGG_15100	gene	0.882861
8720	MGG_15751	gene	0.882861
8720	MGG_16021	gene	0.882861
8720	MGG_16077	gene	0.882861
8720	MGG_16403	gene	0.882861
8720	MGG_16753	gene	0.882861
8720	MGG_16844	gene	0.882861
8720	MGG_17331	gene	0.882861
8720	MGG_17453	gene	0.882861
8720	MGG_18134	gene	0.882861
8720	8606	default	0.882861
8721	MGG_00085	gene	0.819122
8721	MGG_00205	gene	0.819122
8721	MGG_00264	gene	0.819122
8721	MGG_00385	gene	0.819122
8721	MGG_00920	gene	0.819122
8721	MGG_00981	gene	0.819122
8721	MGG_01270	gene	0.819122
8721	MGG_01448	gene	0.819122
8721	MGG_01450	gene	0.819122
8721	MGG_01585	gene	0.819122
8721	MGG_01723	gene	0.819122
8721	MGG_02103	gene	0.819122
8721	MGG_02559	gene	0.819122
8721	MGG_02667	gene	0.819122
8721	MGG_02814	gene	0.819122
8721	MGG_02966	gene	0.819122
8721	MGG_02974	gene	0.819122
8721	MGG_03088	gene	0.819122
8721	MGG_03155	gene	0.819122
8721	MGG_03868	gene	0.819122
8721	MGG_04107	gene	0.819122
8721	MGG_04385	gene	0.819122
8721	MGG_04538	gene	0.819122
8721	MGG_04657	gene	0.819122
8721	MGG_04703	gene	0.819122
8721	MGG_04816	gene	0.819122
8721	MGG_04870	gene	0.819122
8721	MGG_04967	gene	0.819122
8721	MGG_05062	gene	0.819122
8721	MGG_05433	gene	0.819122
8721	MGG_06240	gene	0.819122
8721	MGG_06784	gene	0.819122
8721	MGG_07210	gene	0.819122
8721	MGG_07268	gene	0.819122
8721	MGG_07630	gene	0.819122
8721	MGG_08330	gene	0.819122
8721	MGG_09117	gene	0.819122
8721	MGG_09185	gene	0.819122
8721	MGG_09212	gene	0.819122
8721	MGG_09372	gene	0.819122
8721	MGG_09484	gene	0.819122
8721	MGG_10239	gene	0.819122
8721	MGG_10309	gene	0.819122
8721	MGG_10441	gene	0.819122
8721	MGG_10955	gene	0.819122
8721	MGG_11546	gene	0.819122
8721	MGG_13441	gene	0.819122
8721	MGG_14232	gene	0.819122
8721	MGG_14852	gene	0.819122
8721	MGG_14868	gene	0.819122
8721	MGG_15287	gene	0.819122
8721	MGG_15539	gene	0.819122
8721	MGG_15565	gene	0.819122
8721	MGG_15779	gene	0.819122
8721	MGG_17002	gene	0.819122
8721	8601	default	0.819122
8722	MGG_00040	gene	0.707445
8722	MGG_00167	gene	0.707445
8722	MGG_00721	gene	0.707445
8722	MGG_00744	gene	0.707445
8722	MGG_00901	gene	0.707445
8722	MGG_00933	gene	0.707445
8722	MGG_00939	gene	0.707445
8722	MGG_01036	gene	0.707445
8722	MGG_01094	gene	0.707445
8722	MGG_01351	gene	0.707445
8722	MGG_01385	gene	0.707445
8722	MGG_01935	gene	0.707445
8722	MGG_02129	gene	0.707445
8722	MGG_02714	gene	0.707445
8722	MGG_03205	gene	0.707445
8722	MGG_03219	gene	0.707445
8722	MGG_03469	gene	0.707445
8722	MGG_03998	gene	0.707445
8722	MGG_04622	gene	0.707445
8722	MGG_04975	gene	0.707445
8722	MGG_05718	gene	0.707445
8722	MGG_05730	gene	0.707445
8722	MGG_05897	gene	0.707445
8722	MGG_06000	gene	0.707445
8722	MGG_06092	gene	0.707445
8722	MGG_06127	gene	0.707445
8722	MGG_06149	gene	0.707445
8722	MGG_06204	gene	0.707445
8722	MGG_06644	gene	0.707445
8722	MGG_07782	gene	0.707445
8722	MGG_08212	gene	0.707445
8722	MGG_08262	gene	0.707445
8722	MGG_08314	gene	0.707445
8722	MGG_08746	gene	0.707445
8722	MGG_08768	gene	0.707445
8722	MGG_08897	gene	0.707445
8722	MGG_09211	gene	0.707445
8722	MGG_09776	gene	0.707445
8722	MGG_10056	gene	0.707445
8722	MGG_10657	gene	0.707445
8722	MGG_10730	gene	0.707445
8722	MGG_11116	gene	0.707445
8722	MGG_11430	gene	0.707445
8722	MGG_11541	gene	0.707445
8722	MGG_11644	gene	0.707445
8722	MGG_11809	gene	0.707445
8722	MGG_11820	gene	0.707445
8722	MGG_12119	gene	0.707445
8722	MGG_13079	gene	0.707445
8722	MGG_13126	gene	0.707445
8722	MGG_13218	gene	0.707445
8722	MGG_13928	gene	0.707445
8722	MGG_14526	gene	0.707445
8722	MGG_15748	gene	0.707445
8722	MGG_15768	gene	0.707445
8722	MGG_16904	gene	0.707445
8722	MGG_17448	gene	0.707445
8722	8488	default	0.707445
8723	MGG_00256	gene	0.916301
8723	MGG_00319	gene	0.916301
8723	MGG_00355	gene	0.916301
8723	MGG_00541	gene	0.916301
8723	MGG_01029	gene	0.916301
8723	MGG_01362	gene	0.916301
8723	MGG_01428	gene	0.916301
8723	MGG_01438	gene	0.916301
8723	MGG_01883	gene	0.916301
8723	MGG_03045	gene	0.916301
8723	MGG_03107	gene	0.916301
8723	MGG_03250	gene	0.916301
8723	MGG_03284	gene	0.916301
8723	MGG_03576	gene	0.916301
8723	MGG_03628	gene	0.916301
8723	MGG_04120	gene	0.916301
8723	MGG_04174	gene	0.916301
8723	MGG_04516	gene	0.916301
8723	MGG_04972	gene	0.916301
8723	MGG_05109	gene	0.916301
8723	MGG_05118	gene	0.916301
8723	MGG_05287	gene	0.916301
8723	MGG_05750	gene	0.916301
8723	MGG_05949	gene	0.916301
8723	MGG_06174	gene	0.916301
8723	MGG_06179	gene	0.916301
8723	MGG_06249	gene	0.916301
8723	MGG_06392	gene	0.916301
8723	MGG_06471	gene	0.916301
8723	MGG_06725	gene	0.916301
8723	MGG_06770	gene	0.916301
8723	MGG_07016	gene	0.916301
8723	MGG_07097	gene	0.916301
8723	MGG_07602	gene	0.916301
8723	MGG_07716	gene	0.916301
8723	MGG_08858	gene	0.916301
8723	MGG_09032	gene	0.916301
8723	MGG_09217	gene	0.916301
8723	MGG_09238	gene	0.916301
8723	MGG_09259	gene	0.916301
8723	MGG_09350	gene	0.916301
8723	MGG_09410	gene	0.916301
8723	MGG_09576	gene	0.916301
8723	MGG_09991	gene	0.916301
8723	MGG_10055	gene	0.916301
8723	MGG_10163	gene	0.916301
8723	MGG_10188	gene	0.916301
8723	MGG_10507	gene	0.916301
8723	MGG_10571	gene	0.916301
8723	MGG_10840	gene	0.916301
8723	MGG_10926	gene	0.916301
8723	MGG_11440	gene	0.916301
8723	MGG_11871	gene	0.916301
8723	MGG_12961	gene	0.916301
8723	MGG_13068	gene	0.916301
8723	MGG_13404	gene	0.916301
8723	MGG_14175	gene	0.916301
8723	MGG_15402	gene	0.916301
8723	MGG_15638	gene	0.916301
8723	MGG_15749	gene	0.916301
8723	MGG_17119	gene	0.916301
8724	MGG_00476	gene	0.892705
8724	MGG_00480	gene	0.892705
8724	MGG_00860	gene	0.892705
8724	MGG_00872	gene	0.892705
8724	MGG_01248	gene	0.892705
8724	MGG_01287	gene	0.892705
8724	MGG_01347	gene	0.892705
8724	MGG_01436	gene	0.892705
8724	MGG_02000	gene	0.892705
8724	MGG_02476	gene	0.892705
8724	MGG_02760	gene	0.892705
8724	MGG_03028	gene	0.892705
8724	MGG_03245	gene	0.892705
8724	MGG_03346	gene	0.892705
8724	MGG_03650	gene	0.892705
8724	MGG_03740	gene	0.892705
8724	MGG_03878	gene	0.892705
8724	MGG_04343	gene	0.892705
8724	MGG_04556	gene	0.892705
8724	MGG_04661	gene	0.892705
8724	MGG_04902	gene	0.892705
8724	MGG_05064	gene	0.892705
8724	MGG_05096	gene	0.892705
8724	MGG_05203	gene	0.892705
8724	MGG_05359	gene	0.892705
8724	MGG_06056	gene	0.892705
8724	MGG_06096	gene	0.892705
8724	MGG_06110	gene	0.892705
8724	MGG_06373	gene	0.892705
8724	MGG_06742	gene	0.892705
8724	MGG_07048	gene	0.892705
8724	MGG_07080	gene	0.892705
8724	MGG_07265	gene	0.892705
8724	MGG_07481	gene	0.892705
8724	MGG_08100	gene	0.892705
8724	MGG_08201	gene	0.892705
8724	MGG_08210	gene	0.892705
8724	MGG_08628	gene	0.892705
8724	MGG_08750	gene	0.892705
8724	MGG_08835	gene	0.892705
8724	MGG_08935	gene	0.892705
8724	MGG_09262	gene	0.892705
8724	MGG_09476	gene	0.892705
8724	MGG_09525	gene	0.892705
8724	MGG_10496	gene	0.892705
8724	MGG_10831	gene	0.892705
8724	MGG_10973	gene	0.892705
8724	MGG_11257	gene	0.892705
8724	MGG_11385	gene	0.892705
8724	MGG_11450	gene	0.892705
8724	MGG_11904	gene	0.892705
8724	MGG_12860	gene	0.892705
8724	MGG_12961	gene	0.892705
8724	MGG_13578	gene	0.892705
8724	MGG_14855	gene	0.892705
8724	MGG_15017	gene	0.892705
8724	MGG_16247	gene	0.892705
8724	MGG_16334	gene	0.892705
8724	MGG_16337	gene	0.892705
8724	MGG_16841	gene	0.892705
8724	MGG_17730	gene	0.892705
8724	MGG_17908	gene	0.892705
8725	MGG_00076	gene	0.753994
8725	MGG_00141	gene	0.753994
8725	MGG_00150	gene	0.753994
8725	MGG_00164	gene	0.753994
8725	MGG_00952	gene	0.753994
8725	MGG_01215	gene	0.753994
8725	MGG_01823	gene	0.753994
8725	MGG_01850	gene	0.753994
8725	MGG_01864	gene	0.753994
8725	MGG_01890	gene	0.753994
8725	MGG_01944	gene	0.753994
8725	MGG_02408	gene	0.753994
8725	MGG_03822	gene	0.753994
8725	MGG_03865	gene	0.753994
8725	MGG_03967	gene	0.753994
8725	MGG_04084	gene	0.753994
8725	MGG_04629	gene	0.753994
8725	MGG_04929	gene	0.753994
8725	MGG_05344	gene	0.753994
8725	MGG_05421	gene	0.753994
8725	MGG_05595	gene	0.753994
8725	MGG_05979	gene	0.753994
8725	MGG_06216	gene	0.753994
8725	MGG_06463	gene	0.753994
8725	MGG_06542	gene	0.753994
8725	MGG_07077	gene	0.753994
8725	MGG_07816	gene	0.753994
8725	MGG_08036	gene	0.753994
8725	MGG_08057	gene	0.753994
8725	MGG_08136	gene	0.753994
8725	MGG_08142	gene	0.753994
8725	MGG_08370	gene	0.753994
8725	MGG_09215	gene	0.753994
8725	MGG_10728	gene	0.753994
8725	MGG_11597	gene	0.753994
8725	MGG_11688	gene	0.753994
8725	MGG_11716	gene	0.753994
8725	MGG_12377	gene	0.753994
8725	MGG_13013	gene	0.753994
8725	MGG_13177	gene	0.753994
8725	MGG_13455	gene	0.753994
8725	MGG_13944	gene	0.753994
8725	MGG_14340	gene	0.753994
8725	MGG_14348	gene	0.753994
8725	MGG_14746	gene	0.753994
8725	MGG_15022	gene	0.753994
8725	MGG_16187	gene	0.753994
8725	MGG_16246	gene	0.753994
8725	MGG_16467	gene	0.753994
8725	MGG_16827	gene	0.753994
8725	MGG_16828	gene	0.753994
8725	MGG_16869	gene	0.753994
8725	MGG_16880	gene	0.753994
8725	MGG_16961	gene	0.753994
8725	MGG_17148	gene	0.753994
8725	MGG_17224	gene	0.753994
8725	MGG_17356	gene	0.753994
8725	MGG_17522	gene	0.753994
8725	8416	default	0.753994
8725	8523	default	0.753994
8726	MGG_00272	gene	0.918767
8726	MGG_00719	gene	0.918767
8726	MGG_00721	gene	0.918767
8726	MGG_00827	gene	0.918767
8726	MGG_00844	gene	0.918767
8726	MGG_01169	gene	0.918767
8726	MGG_01386	gene	0.918767
8726	MGG_01387	gene	0.918767
8726	MGG_01824	gene	0.918767
8726	MGG_02129	gene	0.918767
8726	MGG_02169	gene	0.918767
8726	MGG_02180	gene	0.918767
8726	MGG_02254	gene	0.918767
8726	MGG_02471	gene	0.918767
8726	MGG_02559	gene	0.918767
8726	MGG_02792	gene	0.918767
8726	MGG_02884	gene	0.918767
8726	MGG_02898	gene	0.918767
8726	MGG_03044	gene	0.918767
8726	MGG_03094	gene	0.918767
8726	MGG_03584	gene	0.918767
8726	MGG_03731	gene	0.918767
8726	MGG_03774	gene	0.918767
8726	MGG_03836	gene	0.918767
8726	MGG_03905	gene	0.918767
8726	MGG_04146	gene	0.918767
8726	MGG_04166	gene	0.918767
8726	MGG_04217	gene	0.918767
8726	MGG_04756	gene	0.918767
8726	MGG_04900	gene	0.918767
8726	MGG_04975	gene	0.918767
8726	MGG_05250	gene	0.918767
8726	MGG_05270	gene	0.918767
8726	MGG_05844	gene	0.918767
8726	MGG_05889	gene	0.918767
8726	MGG_05946	gene	0.918767
8726	MGG_06197	gene	0.918767
8726	MGG_06347	gene	0.918767
8726	MGG_06376	gene	0.918767
8726	MGG_06573	gene	0.918767
8726	MGG_06618	gene	0.918767
8726	MGG_06694	gene	0.918767
8726	MGG_06852	gene	0.918767
8726	MGG_06854	gene	0.918767
8726	MGG_06865	gene	0.918767
8726	MGG_07088	gene	0.918767
8726	MGG_07277	gene	0.918767
8726	MGG_07365	gene	0.918767
8726	MGG_07629	gene	0.918767
8726	MGG_07992	gene	0.918767
8726	MGG_08045	gene	0.918767
8726	MGG_08262	gene	0.918767
8726	MGG_08568	gene	0.918767
8726	MGG_08569	gene	0.918767
8726	MGG_08622	gene	0.918767
8726	MGG_08776	gene	0.918767
8726	MGG_09063	gene	0.918767
8726	MGG_09072	gene	0.918767
8726	MGG_09867	gene	0.918767
8726	MGG_10056	gene	0.918767
8726	MGG_11282	gene	0.918767
8726	MGG_11599	gene	0.918767
8726	MGG_11680	gene	0.918767
8726	MGG_15431	gene	0.918767
8726	MGG_15831	gene	0.918767
8726	MGG_16834	gene	0.918767
8726	MGG_17521	gene	0.918767
[truncated: 10,821 more rows]
