# Supplementary material for: Using Network Extracted Ontologies to Identify Novel Genes with Roles in Appressorium Development in the Rice Blast Fungus Magnaporthe oryzae
Source: Microorganisms. 2017 Jan 17;5(1):3. doi: 10.3390/microorganisms5010003 (PMC5374380; doi:10.3390/microorganisms5010003)
Supplement: Supplementary file 1 [file microorganisms-05-00003-s001.zip › Table-S1-GO_enrichment.xlsx]

## Sheet: Sheet1
ID	GO-term	Namespace	Name	P-raw	P-corr
CLX0008671	GO:0070993	cellular_component	translation preinitiation complex	0.000135977	0.0494238
CLX0008671	GO:0006413	biological_process	translational initiation	1.65738e-05	0.012235
CLX0008671	GO:0008135	molecular_function	translation factor activity, RNA binding	4.98435e-07	0.000791099
CLX0008671	GO:0003723	molecular_function	RNA binding	2.00972e-05	0.0139697
CLX0008671	GO:0002183	biological_process	cytoplasmic translational initiation	5.92624e-06	0.00576553
CLX0008671	GO:0005852	cellular_component	eukaryotic translation initiation factor 3 complex	2.66153e-05	0.0168943
CLX0008711	GO:0044767	biological_process	single-organism developmental process	3.5795e-15	3.75882e-11
CLX0008711	GO:0032502	biological_process	developmental process	3.9471e-15	3.75882e-11
CLX0008711	GO:0048856	biological_process	anatomical structure development	5.02654e-16	5.98347e-12
CLX0008711	GO:0044699	biological_process	single-organism process	9.63607e-07	0.00129245
CLX0008740	GO:0044444	cellular_component	cytoplasmic part	9.49673e-06	0.0080033
CLX0008740	GO:0071840	biological_process	cellular component organization or biogenesis	3.3971e-05	0.0194883
CLX0008740	GO:0043038	biological_process	amino acid activation	1.34209e-05	0.0105626
CLX0008740	GO:0044260	biological_process	cellular macromolecule metabolic process	2.38286e-05	0.0158685
CLX0008740	GO:0016875	molecular_function	ligase activity, forming carbon-oxygen bonds	1.00332e-05	0.0083084
CLX0008740	GO:0004812	molecular_function	aminoacyl-tRNA ligase activity	3.86304e-06	0.00408753
CLX0008740	GO:0006520	biological_process	cellular amino acid metabolic process	6.00495e-05	0.0296296
CLX0008740	GO:0043039	biological_process	tRNA aminoacylation	1.16221e-05	0.00945962
CLX0008740	GO:0016876	molecular_function	ligase activity, forming aminoacyl-tRNA and related compounds	8.63369e-06	0.00761284
CLX0008740	GO:0016043	biological_process	cellular component organization	2.67882e-05	0.0168943
CLX0008740	GO:0044464	cellular_component	cell part	3.82089e-05	0.0212786
CLX0008740	GO:1901265	molecular_function	nucleoside phosphate binding	7.08557e-05	0.0329151
CLX0008740	GO:0044424	cellular_component	intracellular part	1.32541e-05	0.0105183
CLX0008740	GO:0006418	biological_process	tRNA aminoacylation for protein translation	4.5716e-06	0.0047321
CLX0008740	GO:0022402	biological_process	cell cycle process	6.64391e-05	0.031635
CLX0008740	GO:0032991	cellular_component	macromolecular complex	1.78771e-06	0.00221095
CLX0008740	GO:0009987	biological_process	cellular process	6.15601e-06	0.00586237
CLX0008688	GO:0006793	biological_process	phosphorus metabolic process	0.000128977	0.0477916
CLX0008688	GO:0006739	biological_process	NADP metabolic process	9.19015e-05	0.0396008
CLX0008688	GO:0044711	biological_process	single-organism biosynthetic process	4.12916e-05	0.0222158
CLX0008688	GO:0019637	biological_process	organophosphate metabolic process	0.000100731	0.0419952
CLX0008688	GO:0044272	biological_process	sulfur compound biosynthetic process	5.93323e-06	0.00576553
CLX0008688	GO:0006796	biological_process	phosphate-containing compound metabolic process	0.000112262	0.0447664
CLX0008688	GO:0006790	biological_process	sulfur compound metabolic process	9.80145e-05	0.0411186
CLX0008662	GO:0044429	cellular_component	mitochondrial part	8.81372e-05	0.0385014
CLX0008682	GO:0034645	biological_process	cellular macromolecule biosynthetic process	4.24111e-06	0.00443825
CLX0008682	GO:0043232	cellular_component	intracellular non-membrane-bounded organelle	1.83564e-05	0.0130454
CLX0008682	GO:0009059	biological_process	macromolecule biosynthetic process	1.0268e-05	0.00842947
CLX0008682	GO:0043604	biological_process	amide biosynthetic process	9.84517e-06	0.00822417
CLX0008682	GO:0043170	biological_process	macromolecule metabolic process	0.000101725	0.0421186
CLX0008682	GO:0044260	biological_process	cellular macromolecule metabolic process	4.45103e-05	0.023511
CLX0008682	GO:0043043	biological_process	peptide biosynthetic process	8.72502e-06	0.00762278
CLX0008682	GO:0005198	molecular_function	structural molecule activity	3.86541e-09	1.09721e-05
CLX0008682	GO:0043603	biological_process	cellular amide metabolic process	1.97217e-05	0.0138095
CLX0008682	GO:0030529	cellular_component	intracellular ribonucleoprotein complex	1.11418e-08	2.52628e-05
CLX0008682	GO:0006518	biological_process	peptide metabolic process	1.35503e-05	0.010577
CLX0008682	GO:0043228	cellular_component	non-membrane-bounded organelle	1.83564e-05	0.0130454
CLX0008682	GO:0032991	cellular_component	macromolecular complex	4.19986e-05	0.0223437
CLX0008682	GO:1990904	cellular_component	ribonucleoprotein complex	1.25601e-08	2.78163e-05
CLX0008593	GO:0098800	cellular_component	inner mitochondrial membrane protein complex	0.00011644	0.0451694
CLX0008593	GO:0015992	biological_process	proton transport	0.000107753	0.0440401
CLX0008592	GO:0006555	biological_process	methionine metabolic process	3.43721e-05	0.0195105
CLX0008592	GO:0009067	biological_process	aspartate family amino acid biosynthetic process	6.93553e-05	0.0326966
CLX0008592	GO:0009066	biological_process	aspartate family amino acid metabolic process	9.1387e-05	0.0396008
CLX0008592	GO:0070813	biological_process	hydrogen sulfide metabolic process	3.81547e-06	0.00408753
CLX0008592	GO:0044272	biological_process	sulfur compound biosynthetic process	5.03489e-05	0.0259174
CLX0008479	GO:0070813	biological_process	hydrogen sulfide metabolic process	1.27293e-06	0.00168363
CLX0008479	GO:0044272	biological_process	sulfur compound biosynthetic process	1.6831e-05	0.0123294
CLX0008479	GO:0006790	biological_process	sulfur compound metabolic process	0.000113291	0.0447664
CLX0008661	GO:0015928	molecular_function	fucosidase activity	8.88584e-06	0.0076349
CLX0008630	GO:0033750	biological_process	ribosome localization	0.000112357	0.0447664
CLX0008630	GO:0071428	biological_process	rRNA-containing ribonucleoprotein complex export from nucleus	0.000112357	0.0447664
CLX0008630	GO:0071426	biological_process	ribonucleoprotein complex export from nucleus	0.00011858	0.0451694
CLX0008630	GO:0033753	biological_process	establishment of ribosome localization	0.000112357	0.0447664
CLX0008720	GO:0030638	biological_process	polyketide metabolic process	1.50138e-05	0.0114381
CLX0008713	GO:0044444	cellular_component	cytoplasmic part	2.3575e-06	0.00273786
CLX0008713	GO:0044422	cellular_component	organelle part	6.26215e-05	0.0304559
CLX0008713	GO:0044464	cellular_component	cell part	5.74208e-06	0.00569603
CLX0008713	GO:0044424	cellular_component	intracellular part	1.85244e-06	0.00223301
CLX0008713	GO:0044446	cellular_component	intracellular organelle part	5.98417e-05	0.0296296
CLX0008713	GO:0032991	cellular_component	macromolecular complex	8.16254e-06	0.00740303
CLX0008710	GO:0016053	biological_process	organic acid biosynthetic process	0.000117951	0.0451694
CLX0008710	GO:0044249	biological_process	cellular biosynthetic process	3.44194e-05	0.0195105
CLX0008710	GO:0046394	biological_process	carboxylic acid biosynthetic process	5.32831e-05	0.0272804
CLX0008710	GO:1901576	biological_process	organic substance biosynthetic process	3.15312e-05	0.0190046
CLX0008710	GO:0044283	biological_process	small molecule biosynthetic process	7.05286e-05	0.0329151
CLX0008710	GO:0009058	biological_process	biosynthetic process	6.91572e-05	0.0326966
CLX0008549	GO:0044445	cellular_component	cytosolic part	0.000121013	0.0453705
CLX0008549	GO:0004312	molecular_function	fatty acid synthase activity	5.94035e-07	0.000870307
CLX0008615	GO:0009057	biological_process	macromolecule catabolic process	0.000114154	0.0449212
CLX0008615	GO:0034661	biological_process	ncRNA catabolic process	5.49246e-05	0.0278216
CLX0008467	GO:0006818	biological_process	hydrogen transport	4.83997e-05	0.0251864
CLX0008467	GO:0015077	molecular_function	monovalent inorganic cation transmembrane transporter activity	6.63622e-05	0.031635
CLX0008467	GO:0098662	biological_process	inorganic cation transmembrane transport	0.000115837	0.0451694
CLX0008467	GO:0098800	cellular_component	inner mitochondrial membrane protein complex	3.898e-05	0.021457
CLX0008467	GO:0015992	biological_process	proton transport	3.60664e-05	0.0202036
CLX0008467	GO:0098655	biological_process	cation transmembrane transport	0.000123644	0.046175
CLX0008467	GO:0015672	biological_process	monovalent inorganic cation transport	7.02942e-05	0.0329151
CLX0008467	GO:0098798	cellular_component	mitochondrial protein complex	0.000100986	0.0419952
CLX0008467	GO:0015078	molecular_function	hydrogen ion transmembrane transporter activity	3.05787e-05	0.0185478
CLX0008685	GO:0034645	biological_process	cellular macromolecule biosynthetic process	4.22664e-09	1.11806e-05
CLX0008685	GO:0044391	cellular_component	ribosomal subunit	2.44621e-06	0.00280665
CLX0008685	GO:0044249	biological_process	cellular biosynthetic process	3.42987e-06	0.00379798
CLX0008685	GO:0043232	cellular_component	intracellular non-membrane-bounded organelle	3.95136e-05	0.0215022
CLX0008685	GO:0044444	cellular_component	cytoplasmic part	2.60119e-05	0.0166249
CLX0008685	GO:0009059	biological_process	macromolecule biosynthetic process	1.47238e-08	3.11588e-05
CLX0008685	GO:0034641	biological_process	cellular nitrogen compound metabolic process	5.93772e-05	0.0296047
CLX0008685	GO:0043604	biological_process	amide biosynthetic process	4.79674e-09	1.23458e-05
CLX0008685	GO:0044767	biological_process	single-organism developmental process	1.76039e-06	0.00221095
CLX0008685	GO:0043170	biological_process	macromolecule metabolic process	2.34835e-05	0.0157488
CLX0008685	GO:1901576	biological_process	organic substance biosynthetic process	3.21803e-06	0.00360533
CLX0008685	GO:0044260	biological_process	cellular macromolecule metabolic process	9.10566e-06	0.00774225
CLX0008685	GO:0044267	biological_process	cellular protein metabolic process	2.20718e-05	0.0149071
CLX0008685	GO:0043043	biological_process	peptide biosynthetic process	4.00094e-09	1.09721e-05
CLX0008685	GO:0019538	biological_process	protein metabolic process	0.000118458	0.0451694
CLX0008685	GO:0005198	molecular_function	structural molecule activity	6.90686e-13	4.11088e-09
CLX0008685	GO:0043603	biological_process	cellular amide metabolic process	1.36376e-08	2.95162e-05
CLX0008685	GO:0032502	biological_process	developmental process	1.82308e-06	0.0022258
CLX0008685	GO:0030529	cellular_component	intracellular ribonucleoprotein complex	4.45814e-12	2.3586e-08
CLX0008685	GO:0048856	biological_process	anatomical structure development	8.72043e-07	0.00120355
CLX0008685	GO:0044271	biological_process	cellular nitrogen compound biosynthetic process	2.30372e-06	0.00270843
CLX0008685	GO:0006518	biological_process	peptide metabolic process	7.75272e-09	1.84573e-05
CLX0008685	GO:0043228	cellular_component	non-membrane-bounded organelle	3.95136e-05	0.0215022
CLX0008685	GO:1901564	biological_process	organonitrogen compound metabolic process	6.1441e-07	0.000886519
CLX0008685	GO:1901566	biological_process	organonitrogen compound biosynthetic process	1.43071e-06	0.00186639
CLX0008685	GO:0009058	biological_process	biosynthetic process	5.71741e-06	0.00569603
CLX0008685	GO:0032991	cellular_component	macromolecular complex	2.04137e-07	0.000359999
CLX0008685	GO:0009987	biological_process	cellular process	0.000135927	0.0494238
CLX0008685	GO:1990904	cellular_component	ribonucleoprotein complex	5.20479e-12	2.6087e-08
CLX0008728	GO:0060249	biological_process	anatomical structure homeostasis	9.595e-05	0.0407424
CLX0008728	GO:0032200	biological_process	telomere organization	9.595e-05	0.0407424
CLX0008728	GO:0044454	cellular_component	nuclear chromosome part	6.11405e-06	0.00586237
CLX0008728	GO:0006259	biological_process	DNA metabolic process	6.4012e-05	0.0307872
CLX0008728	GO:0044427	cellular_component	chromosomal part	9.33376e-05	0.0400385
CLX0008606	GO:0030638	biological_process	polyketide metabolic process	1.78098e-06	0.00221095
CLX0008606	GO:0044550	biological_process	secondary metabolite biosynthetic process	1.44884e-05	0.0112173
CLX0008606	GO:0019748	biological_process	secondary metabolic process	1.6097e-05	0.0119759
CLX0008614	GO:0098687	cellular_component	chromosomal region	0.0001063	0.0436335
CLX0008738	GO:0044425	cellular_component	membrane part	8.38201e-05	0.037194
CLX0008738	GO:0044422	cellular_component	organelle part	0.000110193	0.0447664
CLX0008738	GO:0043234	cellular_component	protein complex	6.40009e-05	0.0307872
CLX0008738	GO:1902494	cellular_component	catalytic complex	3.33903e-05	0.0192713
CLX0008611	GO:0070925	biological_process	organelle assembly	0.000125461	0.0466705
CLX0008611	GO:0044837	biological_process	actomyosin contractile ring organization	7.71328e-06	0.00706284
CLX0008611	GO:0007051	biological_process	spindle organization	1.779e-05	0.0128344
CLX0008611	GO:0030029	biological_process	actin filament-based process	0.00011644	0.0451694
CLX0008611	GO:0000226	biological_process	microtubule cytoskeleton organization	5.03489e-05	0.0259174
CLX0008611	GO:0030036	biological_process	actin cytoskeleton organization	6.26835e-05	0.0304559
CLX0008611	GO:0022607	biological_process	cellular component assembly	0.00013653	0.0494363
CLX0008611	GO:0030865	biological_process	cortical cytoskeleton organization	2.54062e-05	0.0164587
CLX0008611	GO:0031032	biological_process	actomyosin structure organization	7.71328e-06	0.00706284
CLX0008611	GO:0030866	biological_process	cortical actin cytoskeleton organization	2.14293e-05	0.0147878
CLX0008611	GO:0044430	cellular_component	cytoskeletal part	3.27354e-05	0.0190605
CLX0008611	GO:0032506	biological_process	cytokinetic process	0.000112054	0.0447664
CLX0008611	GO:1902589	biological_process	single-organism organelle organization	1.53531e-05	0.0115124
CLX0008611	GO:0000912	biological_process	assembly of actomyosin apparatus involved in cytokinesis	7.71328e-06	0.00706284
CLX0008611	GO:0007010	biological_process	cytoskeleton organization	1.73256e-06	0.00221095
CLX0008611	GO:0022402	biological_process	cell cycle process	0.000133712	0.0491636
CLX0008561	GO:0010608	biological_process	posttranscriptional regulation of gene expression	0.00010339	0.0426228
CLX0008561	GO:0006417	biological_process	regulation of translation	8.06191e-05	0.0365588
CLX0008561	GO:0034248	biological_process	regulation of cellular amide metabolic process	9.6262e-05	0.0407424
CLX0008561	GO:0008135	molecular_function	translation factor activity, RNA binding	0.000118411	0.0451694
CLX0008659	GO:0010847	biological_process	regulation of chromatin assembly	1.52268e-05	0.0115083
CLX0008659	GO:0001672	biological_process	regulation of chromatin assembly or disassembly	1.90275e-05	0.0134221
CLX0008659	GO:0031445	biological_process	regulation of heterochromatin assembly	1.18468e-05	0.00956081
CLX0008742	GO:0030684	cellular_component	preribosome	1.96251e-27	1.86889e-22
CLX0008742	GO:0000478	biological_process	endonucleolytic cleavage involved in rRNA processing	3.31975e-09	1.0389e-05
CLX0008742	GO:0044428	cellular_component	nuclear part	8.90171e-15	7.70645e-11
CLX0008742	GO:0009451	biological_process	RNA modification	6.19773e-05	0.0304232
CLX0008742	GO:0034660	biological_process	ncRNA metabolic process	1.51571e-21	3.60852e-17
CLX0008742	GO:0000967	biological_process	rRNA 5'-end processing	2.67839e-09	8.79528e-06
CLX0008742	GO:0000460	biological_process	maturation of 5.8S rRNA	8.60467e-05	0.0379362
CLX0008742	GO:0043232	cellular_component	intracellular non-membrane-bounded organelle	1.97666e-14	1.44798e-10
CLX0008742	GO:0071840	biological_process	cellular component organization or biogenesis	9.77396e-05	0.0411186
CLX0008742	GO:0034641	biological_process	cellular nitrogen compound metabolic process	1.43662e-11	6.31494e-08
CLX0008742	GO:0006396	biological_process	RNA processing	1.90243e-18	3.01948e-14
CLX0008742	GO:0030490	biological_process	maturation of SSU-rRNA	2.97992e-06	0.00337831
CLX0008742	GO:0046483	biological_process	heterocycle metabolic process	1.91778e-10	7.94046e-07
CLX0008742	GO:0043170	biological_process	macromolecule metabolic process	1.45887e-11	6.31494e-08
CLX0008742	GO:0016070	biological_process	RNA metabolic process	4.19263e-17	5.70378e-13
CLX0008742	GO:0003676	molecular_function	nucleic acid binding	5.51198e-07	0.00084994
CLX0008742	GO:0044260	biological_process	cellular macromolecule metabolic process	6.85283e-12	3.26297e-08
CLX0008742	GO:0044238	biological_process	primary metabolic process	2.69123e-07	0.000449625
CLX0008742	GO:0044085	biological_process	cellular component biogenesis	6.84279e-06	0.00645187
CLX0008742	GO:0000154	biological_process	rRNA modification	0.000120331	0.0453705
CLX0008742	GO:0006807	biological_process	nitrogen compound metabolic process	7.26588e-09	1.77418e-05
CLX0008742	GO:0090501	biological_process	RNA phosphodiester bond hydrolysis	2.14461e-06	0.00255288
CLX0008742	GO:0044422	cellular_component	organelle part	5.07943e-09	1.27293e-05
CLX0008742	GO:0016072	biological_process	rRNA metabolic process	2.38728e-26	1.1367e-21
CLX0008742	GO:0032259	biological_process	methylation	2.20474e-05	0.0149071
CLX0008742	GO:0008152	biological_process	metabolic process	7.85461e-05	0.0357892
CLX0008742	GO:0006725	biological_process	cellular aromatic compound metabolic process	2.00851e-10	7.96959e-07
CLX0008742	GO:0022613	biological_process	ribonucleoprotein complex biogenesis	1.0089e-07	0.000196077
CLX0008742	GO:0030529	cellular_component	intracellular ribonucleoprotein complex	1.48211e-13	9.40945e-10
CLX0008742	GO:0090304	biological_process	nucleic acid metabolic process	1.10746e-12	6.20375e-09
CLX0008742	GO:0003723	molecular_function	RNA binding	9.11425e-07	0.00123993
CLX0008742	GO:1901360	biological_process	organic cyclic compound metabolic process	1.30714e-09	4.78765e-06
CLX0008742	GO:0044464	cellular_component	cell part	2.90816e-08	5.76967e-05
CLX0008742	GO:0097159	molecular_function	organic cyclic compound binding	7.72985e-05	0.0354236
CLX0008742	GO:0000470	biological_process	maturation of LSU-rRNA	5.62283e-07	0.00084994
CLX0008742	GO:0044424	cellular_component	intracellular part	1.65967e-08	3.43587e-05
CLX0008742	GO:0043229	cellular_component	intracellular organelle	1.23424e-07	0.000230463
CLX0008742	GO:0090305	biological_process	nucleic acid phosphodiester bond hydrolysis	8.39325e-05	0.037194
CLX0008742	GO:1901363	molecular_function	heterocyclic compound binding	7.6773e-05	0.0354236
CLX0008742	GO:0044452	cellular_component	nucleolar part	3.38191e-09	1.0389e-05
CLX0008742	GO:0044446	cellular_component	intracellular organelle part	3.67492e-09	1.09363e-05
CLX0008742	GO:0000966	biological_process	RNA 5'-end processing	4.03257e-09	1.09721e-05
CLX0008742	GO:0044237	biological_process	cellular metabolic process	2.40252e-07	0.000415985
CLX0008742	GO:0043228	cellular_component	non-membrane-bounded organelle	1.97666e-14	1.44798e-10
CLX0008742	GO:0034471	biological_process	ncRNA 5'-end processing	2.67839e-09	8.79528e-06
CLX0008742	GO:0043226	cellular_component	organelle	1.28152e-07	0.00023469
CLX0008742	GO:0006364	biological_process	rRNA processing	8.92251e-21	1.69938e-16
CLX0008742	GO:0000469	biological_process	cleavage involved in rRNA processing	1.84144e-08	3.73107e-05
CLX0008742	GO:0006139	biological_process	nucleobase-containing compound metabolic process	3.87463e-10	1.47592e-06
CLX0008742	GO:0032991	cellular_component	macromolecular complex	1.05123e-07	0.000200217
CLX0008742	GO:0000479	biological_process	endonucleolytic cleavage of tricistronic rRNA transcript (SSU-rRNA, 5.8S rRNA, LSU-rRNA)	2.32018e-09	8.18334e-06
CLX0008742	GO:0071704	biological_process	organic substance metabolic process	4.30493e-07	0.000694845
CLX0008742	GO:0043414	biological_process	macromolecule methylation	2.20474e-05	0.0149071
CLX0008742	GO:0009987	biological_process	cellular process	2.52087e-07	0.000428682
CLX0008742	GO:0090502	biological_process	RNA phosphodiester bond hydrolysis, endonucleolytic	9.21275e-09	2.13983e-05
CLX0008742	GO:0034470	biological_process	ncRNA processing	3.35305e-24	1.06437e-19
CLX0008742	GO:1990904	cellular_component	ribonucleoprotein complex	1.28067e-13	8.71127e-10
CLX0008409	GO:0043044	biological_process	ATP-dependent chromatin remodeling	3.84709e-06	0.00408753
CLX0008409	GO:0034728	biological_process	nucleosome organization	2.92775e-05	0.0180027
CLX0008409	GO:0006338	biological_process	chromatin remodeling	1.49357e-05	0.0114381
CLX0008409	GO:0071824	biological_process	protein-DNA complex subunit organization	0.000121013	0.0453705
CLX0008663	GO:0005816	cellular_component	spindle pole body	0.000134884	0.0494037
CLX0008599	GO:0031497	biological_process	chromatin assembly	8.89923e-06	0.0076349
CLX0008599	GO:0034728	biological_process	nucleosome organization	8.75051e-05	0.0384014
CLX0008599	GO:0006338	biological_process	chromatin remodeling	4.46865e-05	0.023511
CLX0008599	GO:0006333	biological_process	chromatin assembly or disassembly	2.97205e-05	0.0181428
CLX0008729	GO:0016053	biological_process	organic acid biosynthetic process	8.17028e-05	0.0368747
CLX0008729	GO:0044281	biological_process	small molecule metabolic process	2.47158e-05	0.0162323
CLX0008729	GO:0043436	biological_process	oxoacid metabolic process	7.08841e-07	0.000992691
CLX0008729	GO:0046394	biological_process	carboxylic acid biosynthetic process	2.537e-05	0.0164587
CLX0008729	GO:0008652	biological_process	cellular amino acid biosynthetic process	0.000120343	0.0453705
CLX0008729	GO:0044283	biological_process	small molecule biosynthetic process	4.06855e-05	0.0220141
CLX0008729	GO:0044711	biological_process	single-organism biosynthetic process	3.88227e-05	0.021457
CLX0008729	GO:0006520	biological_process	cellular amino acid metabolic process	5.5847e-07	0.00084994
CLX0008729	GO:0019752	biological_process	carboxylic acid metabolic process	3.95454e-07	0.000649294
CLX0008729	GO:1901605	biological_process	alpha-amino acid metabolic process	2.40381e-05	0.0158969
CLX0008729	GO:0006082	biological_process	organic acid metabolic process	3.50938e-06	0.00384136
CLX0008722	GO:0051536	molecular_function	iron-sulfur cluster binding	0.000131601	0.0485751
CLX0008691	GO:0098800	cellular_component	inner mitochondrial membrane protein complex	2.90198e-05	0.0180027
CLX0008691	GO:0098798	cellular_component	mitochondrial protein complex	0.000117358	0.0451694
CLX0008679	GO:0044444	cellular_component	cytoplasmic part	8.39725e-05	0.037194
CLX0008679	GO:0043234	cellular_component	protein complex	0.000113069	0.0447664
CLX0008696	GO:0006869	biological_process	lipid transport	1.26072e-05	0.010089
CLX0008587	GO:0008170	molecular_function	N-methyltransferase activity	4.19815e-05	0.0223437
CLX0008587	GO:0008213	biological_process	protein alkylation	5.6348e-05	0.0283916
CLX0008587	GO:0008276	molecular_function	protein methyltransferase activity	3.20042e-05	0.0190605
CLX0008587	GO:0022613	biological_process	ribonucleoprotein complex biogenesis	8.37072e-05	0.037194
CLX0008587	GO:0006479	biological_process	protein methylation	4.74756e-05	0.0248412
CLX0008516	GO:0048511	biological_process	rhythmic process	1.69724e-07	0.000304959
CLX0008632	GO:0042802	molecular_function	identical protein binding	2.58897e-05	0.0166249
CLX0008737	GO:0052048	biological_process	interaction with host via secreted substance involved in symbiotic interaction	3.28249e-05	0.0190605
CLX0008737	GO:0052211	biological_process	interaction with other organism via protein secreted by type II secretion system involved in symbiotic interaction	3.28249e-05	0.0190605
CLX0008737	GO:0052047	biological_process	interaction with other organism via secreted substance involved in symbiotic interaction	3.28249e-05	0.0190605
CLX0008737	GO:0044046	biological_process	interaction with host via substance released outside of symbiont	3.28249e-05	0.0190605
CLX0008714	GO:0043604	biological_process	amide biosynthetic process	3.47189e-05	0.0195638
CLX0008714	GO:0043043	biological_process	peptide biosynthetic process	2.93018e-05	0.0180027
CLX0008714	GO:0005198	molecular_function	structural molecule activity	7.73717e-05	0.0354236
CLX0008714	GO:0043603	biological_process	cellular amide metabolic process	9.15403e-05	0.0396008
CLX0008714	GO:0030529	cellular_component	intracellular ribonucleoprotein complex	5.92409e-07	0.000870307
CLX0008714	GO:0006518	biological_process	peptide metabolic process	5.42939e-05	0.0276492
CLX0008714	GO:1990904	cellular_component	ribonucleoprotein complex	7.02016e-07	0.000992691
CLX0008706	GO:0043227	cellular_component	membrane-bounded organelle	5.48693e-06	0.00555873
CLX0008706	GO:0043231	cellular_component	intracellular membrane-bounded organelle	5.28664e-06	0.00541341
CLX0008706	GO:0007165	biological_process	signal transduction	5.72962e-05	0.0287174
CLX0008706	GO:0044464	cellular_component	cell part	2.72205e-05	0.017054
CLX0008706	GO:0044424	cellular_component	intracellular part	1.69962e-05	0.0123553
CLX0008706	GO:0043229	cellular_component	intracellular organelle	8.32573e-06	0.0074798
CLX0008706	GO:0043226	cellular_component	organelle	8.54884e-06	0.00760847
