# Supplementary material for: Using Network Extracted Ontologies to Identify Novel Genes with Roles in Appressorium Development in the Rice Blast Fungus Magnaporthe oryzae
Source: Microorganisms. 2017 Jan 17;5(1):3. doi: 10.3390/microorganisms5010003 (PMC5374380; doi:10.3390/microorganisms5010003)
Supplement: Supplementary file 1 [file microorganisms-05-00003-s001.zip › Table-S2-Appressorium4-8.xlsx]

## Sheet: CLX0008732
Gene	Desc	Up-regulated
MGG_03692	Magnaporthe oryzae 70-15 glutaminyl-peptide cyclotransferase (1634 nt)	No
MGG_01621	Magnaporthe oryzae 70-15 hypothetical protein (1224 nt)	No
MGG_04013	Magnaporthe oryzae 70-15 small nuclear ribonucleoprotein Sm D2 (1046 nt)	No
MGG_06096	Magnaporthe oryzae 70-15 tRNA wybutosine-synthesizing protein 1 (2776 nt)	No
MGG_06125	Magnaporthe oryzae 70-15 SNARE Ykt6 (1888 nt)	No
MGG_17962	Magnaporthe oryzae 70-15 fumarate hydratase (2615 nt)	No
MGG_06127	Magnaporthe oryzae 70-15 profilin (1573 nt)	No
MGG_06151	Magnaporthe oryzae 70-15 cytosolic Fe-S cluster assembly factor NBP35 (1032 nt)	No
MGG_02479	Magnaporthe oryzae 70-15 nuclear transport factor 2 (1392 nt)	No
MGG_09238	Magnaporthe oryzae 70-15 hypothetical protein (1809 nt)	Yes
MGG_06020	Magnaporthe oryzae 70-15 Vps52/Sac2 family protein (2399 nt)	No
MGG_17908	Magnaporthe oryzae 70-15 hypothetical protein (1847 nt)	No
MGG_07284	Magnaporthe oryzae 70-15 target-rapamycin complex subunit LST8 (2193 nt)	No
MGG_10792	Magnaporthe oryzae 70-15 hypothetical protein (1901 nt)	No
MGG_06407	Magnaporthe oryzae 70-15 hypothetical protein (1011 nt)	No
MGG_02434	Magnaporthe oryzae 70-15 AP-3 complex subunit sigma (1358 nt)	No
MGG_03162	Magnaporthe oryzae 70-15 hypothetical protein (4753 nt)	No
MGG_02671	Magnaporthe oryzae 70-15 hypothetical protein (1660 nt)	No
MGG_11596	Magnaporthe oryzae 70-15 hypothetical protein (1709 nt)	No
MGG_03716	Magnaporthe oryzae 70-15 phosphatidylinositol N-acetylglucosaminyltransferase subunit C (3990 nt)	No
MGG_01349	Magnaporthe oryzae 70-15 hypothetical protein (1824 nt)	No
MGG_16615	Magnaporthe oryzae 70-15 hypothetical protein (785 nt)	No
MGG_05730	Magnaporthe oryzae 70-15 GTP-binding protein RBG1 (2461 nt)	No
MGG_07115	Magnaporthe oryzae 70-15 thioredoxin-like protein 4A (1679 nt)	No
MGG_13404	Magnaporthe oryzae 70-15 3-oxoacyl-[acyl-carrier-protein] reductase (2618 nt)	No
MGG_11634	Magnaporthe oryzae 70-15 ankyrin repeat and SOCS box protein 16 (3420 nt)	Yes
MGG_03930	Magnaporthe oryzae 70-15 cytochrome-c oxidase chain VIIc (674 nt)	No
MGG_02437	Magnaporthe oryzae 70-15 palmitoyltransferase PFA3 (2432 nt)	No
MGG_05750	Magnaporthe oryzae 70-15 hypothetical protein (1565 nt)	No
MGG_02821	Magnaporthe oryzae 70-15 dolichyl-di-phosphooligosaccharide-protein glycotransferase (2249 nt)	No
MGG_16053	Magnaporthe oryzae 70-15 hypothetical protein (1038 nt)	No
MGG_06263	Magnaporthe oryzae 70-15 hypothetical protein (2105 nt)	No
MGG_12974	Magnaporthe oryzae 70-15 hypothetical protein (566 nt)	Yes
MGG_07481	Magnaporthe oryzae 70-15 AP-3 complex subunit delta (3685 nt)	No
MGG_07402	Magnaporthe oryzae 70-15 hypothetical protein (1361 nt)	No
MGG_05976	Magnaporthe oryzae 70-15 beta-lactamase (1218 nt)	Yes
MGG_03414	Magnaporthe oryzae 70-15 short chain dehydrogenase/reductase family protein (1367 nt)	Yes
MGG_01883	Magnaporthe oryzae 70-15 hypothetical protein (3028 nt)	No
MGG_04942	Magnaporthe oryzae 70-15 phosphotyrosine protein phosphatase (2225 nt)	No
MGG_17975	Magnaporthe oryzae 70-15 hypothetical protein (1672 nt)	No
MGG_15480	Magnaporthe oryzae 70-15 hypothetical protein (2231 nt)	No
MGG_10893	Magnaporthe oryzae 70-15 hypothetical protein (1783 nt)	Yes
MGG_08210	Magnaporthe oryzae 70-15 endoplasmic reticulum vesicle protein 25 (1531 nt)	No
MGG_09156	Magnaporthe oryzae 70-15 ent-kaurene oxidase (1937 nt)	No
MGG_00480	Magnaporthe oryzae 70-15 metalloprotease ATP23 (1384 nt)	No
MGG_06064	Magnaporthe oryzae 70-15 chitin synthase D (2702 nt)	Yes
MGG_11936	Magnaporthe oryzae 70-15 FAD binding domain-containing protein (3182 nt)	No
MGG_03028	Magnaporthe oryzae 70-15 nicotinate-nucleotide diphosphorylase (1617 nt)	No
MGG_03902	Magnaporthe oryzae 70-15 hypothetical protein (1296 nt)	No
MGG_04103	Magnaporthe oryzae 70-15 carrier protein YMC2 (1594 nt)	No
MGG_10254	Magnaporthe oryzae 70-15 hypothetical protein (1322 nt)	No
MGG_04959	Magnaporthe oryzae 70-15 hypothetical protein (1227 nt)	No
MGG_05343	Magnaporthe oryzae 70-15 C6 zinc finger protein (3683 nt)	No
MGG_01036	Magnaporthe oryzae 70-15 hypothetical protein (2033 nt)	No
MGG_06742	Magnaporthe oryzae 70-15 hypothetical protein (3850 nt)	No
MGG_05203	Magnaporthe oryzae 70-15 ran-specific GTPase-activating protein 1 (2007 nt)	No
MGG_09055	Magnaporthe oryzae 70-15 hypothetical protein (1395 nt)	Yes
MGG_16337	Magnaporthe oryzae 70-15 hypothetical protein (1038 nt)	No
MGG_12100	Magnaporthe oryzae 70-15 hypothetical protein (2150 nt)	No
MGG_16886	Magnaporthe oryzae 70-15 hypothetical protein (1876 nt)	No
MGG_05904	Magnaporthe oryzae 70-15 hypothetical protein (4360 nt)	No
MGG_08595	Magnaporthe oryzae 70-15 hypothetical protein (1527 nt)	No
MGG_05159	Magnaporthe oryzae 70-15 dihydrodipicolinate synthase (1411 nt)	No
MGG_06684	Magnaporthe oryzae 70-15 hypothetical protein (2041 nt)	No
MGG_11904	Magnaporthe oryzae 70-15 hypothetical protein (4618 nt)	No
MGG_06056	Magnaporthe oryzae 70-15 YeeE/YedE family protein (1572 nt)	Yes
MGG_13783	Magnaporthe oryzae 70-15 aspartyl-tRNA synthetase (4011 nt)	Yes
MGG_05825	Magnaporthe oryzae 70-15 transferase (2032 nt)	No
MGG_08628	Magnaporthe oryzae 70-15 3'-5' exoribonuclease CSL4 (1190 nt)	No
MGG_06403	Magnaporthe oryzae 70-15 hypothetical protein (2576 nt)	No
MGG_14087	Magnaporthe oryzae 70-15 beta 1,3 exoglucanase (3189 nt)	Yes
MGG_02832	Magnaporthe oryzae 70-15 AGC/PKA protein kinase (2870 nt)	No
MGG_09304	Magnaporthe oryzae 70-15 type-2 protein geranylgeranyltransferase subunit beta (1378 nt)	No
MGG_01436	Magnaporthe oryzae 70-15 hypothetical protein (2038 nt)	No
MGG_06738	Magnaporthe oryzae 70-15 G-protein coupled receptor (1804 nt)	No
MGG_00319	Magnaporthe oryzae 70-15 endoglucanase VIII (2097 nt)	Yes
MGG_10673	Magnaporthe oryzae 70-15 hypothetical protein (1026 nt)	Yes
MGG_10496	Magnaporthe oryzae 70-15 diphthine synthase (1255 nt)	No
MGG_10730	Magnaporthe oryzae 70-15 potassium/sodium efflux P-type ATPase (4097 nt)	No
MGG_00056	Magnaporthe oryzae 70-15 short-chain dehydrogenase/reductase SDR (1390 nt)	Yes
MGG_06324	Magnaporthe oryzae 70-15 dTDP-D-glucose 4,6-dehydratase (2970 nt)	Yes
MGG_14703	Magnaporthe oryzae 70-15 hypothetical protein (1312 nt)	No
MGG_05693	Magnaporthe oryzae 70-15 MIF domain-containing protein (2929 nt)	No
MGG_05110	Magnaporthe oryzae 70-15 hypothetical protein (1387 nt)	Yes
MGG_10568	Magnaporthe oryzae 70-15 sterol 24-C-methyltransferase (1763 nt)	No
MGG_03662	Magnaporthe oryzae 70-15 phosphoadenosine phosphosulfate reductase (2397 nt)	No
MGG_07011	Magnaporthe oryzae 70-15 hypothetical protein (2254 nt)	No
MGG_14582	Magnaporthe oryzae 70-15 hypothetical protein (245 nt)	No

## Sheet: CLX0008701
Gene	Desc	Up-regulated
MGG_02919	Magnaporthe oryzae 70-15 hypothetical protein (1374 nt)	Yes
MGG_12288	Magnaporthe oryzae 70-15 diphthamide biosynthesis protein 2 (3837 nt)	No
MGG_09192	Magnaporthe oryzae 70-15 IQ calmodulin-binding domain-containing protein domain-containing protein (4878 nt)	Yes
MGG_06132	Magnaporthe oryzae 70-15 hypothetical protein (1081 nt)	No
MGG_01990	Magnaporthe oryzae 70-15 IDI4 (1592 nt)	No
MGG_08975	Magnaporthe oryzae 70-15 3-hydroxy-3-methylglutaryl-coenzyme A reductase (4821 nt)	Yes
MGG_06961	Magnaporthe oryzae 70-15 hypothetical protein (1707 nt)	Yes
MGG_14967	Magnaporthe oryzae 70-15 tyrocidine synthetase 1 (18383 nt)	No
MGG_10656	Magnaporthe oryzae 70-15 dynamin family protein (1830 nt)	Yes
MGG_03483	Magnaporthe oryzae 70-15 hypothetical protein (1355 nt)	No
MGG_00870	Magnaporthe oryzae 70-15 hypothetical protein (1622 nt)	Yes
MGG_12548	Magnaporthe oryzae 70-15 hypothetical protein (1880 nt)	Yes
MGG_00906	Magnaporthe oryzae 70-15 hypothetical protein (1483 nt)	Yes
MGG_11605	Magnaporthe oryzae 70-15 hypothetical protein (2985 nt)	Yes
MGG_00503	Magnaporthe oryzae 70-15 diacylglycerol O-acyltransferase (3387 nt)	No
MGG_08970	Magnaporthe oryzae 70-15 leptomycin B resistance protein pmd1 (5052 nt)	No
MGG_03065	Magnaporthe oryzae 70-15 V-type proton ATPase proteolipid subunit 2 (1458 nt)	No
MGG_14772	Magnaporthe oryzae 70-15 hypothetical protein (1658 nt)	No

## Sheet: CLX0008738
Gene	Desc	Up-regulated
MGG_05096	Magnaporthe oryzae 70-15 3-ketoacyl-CoA reductase (1562 nt)	No
MGG_17513	Magnaporthe oryzae 70-15 delta-1-pyrroline-5-carboxylate dehydrogenase (2323 nt)	No
MGG_18117	Magnaporthe oryzae 70-15 hypothetical protein (1359 nt)	No
MGG_06386	Magnaporthe oryzae 70-15 hypothetical protein (1257 nt)	No
MGG_05737	Magnaporthe oryzae 70-15 hypothetical protein (443 nt)	No
MGG_04711	Magnaporthe oryzae 70-15 hypothetical protein (1615 nt)	Yes
MGG_03663	Magnaporthe oryzae 70-15 hypothetical protein (1275 nt)	No
MGG_06056	Magnaporthe oryzae 70-15 YeeE/YedE family protein (1572 nt)	Yes
MGG_07284	Magnaporthe oryzae 70-15 target-rapamycin complex subunit LST8 (2193 nt)	No
MGG_00760	Magnaporthe oryzae 70-15 CMGC/DYRK/DYRK2 protein kinase (5803 nt)	No
MGG_07768	Magnaporthe oryzae 70-15 clathrin heavy chain (5822 nt)	No
MGG_02434	Magnaporthe oryzae 70-15 AP-3 complex subunit sigma (1358 nt)	No
MGG_06093	Magnaporthe oryzae 70-15 hypothetical protein (1417 nt)	No
MGG_06631	Magnaporthe oryzae 70-15 hypothetical protein (2578 nt)	No
MGG_03556	Magnaporthe oryzae 70-15 H/ACA ribonucleoprotein complex subunit 1 (1167 nt)	No
MGG_00489	Magnaporthe oryzae 70-15 mitochondrial thiamine pyrophosphate carrier 1 (1750 nt)	No
MGG_05359	Magnaporthe oryzae 70-15 SAM binding domain-containing protein containing protein (3609 nt)	No
MGG_03716	Magnaporthe oryzae 70-15 phosphatidylinositol N-acetylglucosaminyltransferase subunit C (3990 nt)	No
MGG_02437	Magnaporthe oryzae 70-15 palmitoyltransferase PFA3 (2432 nt)	No
MGG_12999	Magnaporthe oryzae 70-15 acetoacetate-CoA ligase (3624 nt)	No
MGG_10637	Magnaporthe oryzae 70-15 hypothetical protein (1580 nt)	No
MGG_03930	Magnaporthe oryzae 70-15 cytochrome-c oxidase chain VIIc (674 nt)	No
MGG_06373	Magnaporthe oryzae 70-15 hypothetical protein (1947 nt)	No
MGG_09868	Magnaporthe oryzae 70-15 hypothetical protein (2047 nt)	Yes
MGG_05329	Magnaporthe oryzae 70-15 hypothetical protein (1792 nt)	No
MGG_06471	Magnaporthe oryzae 70-15 zinc finger protein (869 nt)	No
MGG_01502	Magnaporthe oryzae 70-15 hypothetical protein (2902 nt)	No
MGG_03477	Magnaporthe oryzae 70-15 metal homeostatis protein BSD2 (1252 nt)	No
MGG_10162	Magnaporthe oryzae 70-15 hypothetical protein (2442 nt)	No
MGG_05931	Magnaporthe oryzae 70-15 NAD-binding Rossmann fold oxidoreductase (2084 nt)	Yes
MGG_05138	Magnaporthe oryzae 70-15 sporulation protein SPS19 (1084 nt)	No
MGG_06571	Magnaporthe oryzae 70-15 60S ribosomal protein L43 (1095 nt)	No
MGG_01557	Magnaporthe oryzae 70-15 phosphatidylglycerol/phosphatidylinositol transfer protein (1331 nt)	No
MGG_12164	Magnaporthe oryzae 70-15 hypothetical protein (3667 nt)	No
MGG_03156	Magnaporthe oryzae 70-15 hypothetical protein (1951 nt)	Yes
MGG_03535	Magnaporthe oryzae 70-15 hypothetical protein (3119 nt)	No
MGG_08693	Magnaporthe oryzae 70-15 topoisomerase II (3700 nt)	No
MGG_01688	Magnaporthe oryzae 70-15 hypothetical protein (2487 nt)	No
MGG_03086	Magnaporthe oryzae 70-15 U2 snRNP component IST3 (1357 nt)	No
MGG_00482	Magnaporthe oryzae 70-15 60S ribosome subunit biogenesis protein NIP7 (1055 nt)	No
MGG_04680	Magnaporthe oryzae 70-15 hypothetical protein (2122 nt)	No
MGG_01553	Magnaporthe oryzae 70-15 3-isopropylmalate dehydratase (3204 nt)	No
MGG_14175	Magnaporthe oryzae 70-15 hypothetical protein (3377 nt)	Yes
MGG_08210	Magnaporthe oryzae 70-15 endoplasmic reticulum vesicle protein 25 (1531 nt)	No
MGG_06104	Magnaporthe oryzae 70-15 chloride channel protein 3 (3709 nt)	No
MGG_12467	Magnaporthe oryzae 70-15 hypothetical protein (1377 nt)	No
MGG_01390	Magnaporthe oryzae 70-15 MFS hexose transporter (2182 nt)	Yes
MGG_04103	Magnaporthe oryzae 70-15 carrier protein YMC2 (1594 nt)	No
MGG_03130	Magnaporthe oryzae 70-15 pps1 dual specificty phosphatase (3448 nt)	Yes
MGG_01423	Magnaporthe oryzae 70-15 hypothetical protein (2588 nt)	No
MGG_12615	Magnaporthe oryzae 70-15 rab protein geranylgeranyltransferase component A (1898 nt)	No
MGG_01082	Magnaporthe oryzae 70-15 hypothetical protein (3204 nt)	No
MGG_00622	Magnaporthe oryzae 70-15 transcriptional regulator PacG/VIB-1 (3009 nt)	No
MGG_06020	Magnaporthe oryzae 70-15 Vps52/Sac2 family protein (2399 nt)	No
MGG_09898	Magnaporthe oryzae 70-15 adenylate cyclase (8389 nt)	No
MGG_00635	Magnaporthe oryzae 70-15 hypothetical protein (4027 nt)	Yes
MGG_05962	Magnaporthe oryzae 70-15 hypothetical protein (1124 nt)	No
MGG_16247	Magnaporthe oryzae 70-15 hypothetical protein (4839 nt)	No
MGG_12628	Magnaporthe oryzae 70-15 Hrf1 domain-containing protein (1565 nt)	No
MGG_15025	Magnaporthe oryzae 70-15 hypothetical protein (2066 nt)	No
MGG_03117	Magnaporthe oryzae 70-15 alpha-ketoglutarate-dependent taurine dioxygenase (1347 nt)	Yes
MGG_01304	Magnaporthe oryzae 70-15 hypothetical protein (2261 nt)	Yes
MGG_12860	Magnaporthe oryzae 70-15 xylulose kinase (2315 nt)	No
MGG_03250	Magnaporthe oryzae 70-15 enoyl reductase TSC13 (1555 nt)	No
MGG_05301	Magnaporthe oryzae 70-15 hypothetical protein (987 nt)	No
MGG_07154	Magnaporthe oryzae 70-15 hypothetical protein (1215 nt)	No
MGG_08833	Magnaporthe oryzae 70-15 hypothetical protein (1974 nt)	No
MGG_06684	Magnaporthe oryzae 70-15 hypothetical protein (2041 nt)	No
MGG_15480	Magnaporthe oryzae 70-15 hypothetical protein (2231 nt)	No
MGG_03714	Magnaporthe oryzae 70-15 annexin ANXC4 (3371 nt)	No
MGG_06954	Magnaporthe oryzae 70-15 hypothetical protein (3280 nt)	No
MGG_00363	Magnaporthe oryzae 70-15 hypothetical protein (4813 nt)	No
MGG_02398	Magnaporthe oryzae 70-15 DENN domain-containing protein (4492 nt)	Yes
MGG_08559	Magnaporthe oryzae 70-15 hypothetical protein (1356 nt)	No
MGG_04942	Magnaporthe oryzae 70-15 phosphotyrosine protein phosphatase (2225 nt)	No
MGG_04324	Magnaporthe oryzae 70-15 hypothetical protein (3349 nt)	No
MGG_09347	Magnaporthe oryzae 70-15 thiamine pyrophosphokinase (1134 nt)	Yes
MGG_00168	Magnaporthe oryzae 70-15 hypothetical protein (2715 nt)	No
MGG_04374	Magnaporthe oryzae 70-15 hypothetical protein (2033 nt)	No
MGG_10510	Magnaporthe oryzae 70-15 ribonuclease T2 (2091 nt)	Yes
MGG_01528	Magnaporthe oryzae 70-15 serine/threonine-protein phosphatase PP2A catalytic subunit (1968 nt)	No
MGG_06096	Magnaporthe oryzae 70-15 tRNA wybutosine-synthesizing protein 1 (2776 nt)	No
MGG_07265	Magnaporthe oryzae 70-15 endosulphine family protein (1785 nt)	No
MGG_06420	Magnaporthe oryzae 70-15 HAL protein kinase (3317 nt)	No
MGG_10496	Magnaporthe oryzae 70-15 diphthine synthase (1255 nt)	No
MGG_08628	Magnaporthe oryzae 70-15 3'-5' exoribonuclease CSL4 (1190 nt)	No
MGG_05375	Magnaporthe oryzae 70-15 splicing factor 3a subunit 2 (1286 nt)	No
MGG_17730	Magnaporthe oryzae 70-15 hypothetical protein (4260 nt)	No
MGG_03696	Magnaporthe oryzae 70-15 CMGC/CK2 protein kinase (2703 nt)	No
MGG_15850	Magnaporthe oryzae 70-15 hypothetical protein (1444 nt)	No
MGG_02847	Magnaporthe oryzae 70-15 hypothetical protein (1011 nt)	No
MGG_10197	Magnaporthe oryzae 70-15 hypothetical protein (3106 nt)	Yes
MGG_04745	Magnaporthe oryzae 70-15 ARP2/3 complex 34 kDa subunit (1812 nt)	No
MGG_05693	Magnaporthe oryzae 70-15 MIF domain-containing protein (2929 nt)	No
MGG_08100	Magnaporthe oryzae 70-15 exosome component 2 (1545 nt)	No
MGG_02000	Magnaporthe oryzae 70-15 hypothetical protein (1997 nt)	No
MGG_01172	Magnaporthe oryzae 70-15 hypothetical protein (5109 nt)	Yes
MGG_10307	Magnaporthe oryzae 70-15 hypothetical protein (4781 nt)	Yes
MGG_04685	Magnaporthe oryzae 70-15 hypothetical protein (5698 nt)	No
MGG_09476	Magnaporthe oryzae 70-15 hypothetical protein (865 nt)	No
MGG_04516	Magnaporthe oryzae 70-15 glycosyl transferase family 17 protein (1612 nt)	No
MGG_07716	Magnaporthe oryzae 70-15 DnaJ domain-containing protein (2054 nt)	No
MGG_01354	Magnaporthe oryzae 70-15 hypothetical protein (3963 nt)	No
MGG_17962	Magnaporthe oryzae 70-15 fumarate hydratase (2615 nt)	No
MGG_03931	Magnaporthe oryzae 70-15 FRQ-interacting RNA helicase (4322 nt)	No
MGG_01802	Magnaporthe oryzae 70-15 chitin synthase 1 (4137 nt)	No
MGG_02479	Magnaporthe oryzae 70-15 nuclear transport factor 2 (1392 nt)	No
MGG_04106	Magnaporthe oryzae 70-15 hypothetical protein (1917 nt)	No
MGG_12864	Magnaporthe oryzae 70-15 hypothetical protein (1867 nt)	No
MGG_06874	Magnaporthe oryzae 70-15 TBC1 domain family member 22A (2454 nt)	No
MGG_03582	Magnaporthe oryzae 70-15 RING-14 protein (2790 nt)	No
MGG_12691	Magnaporthe oryzae 70-15 hypothetical protein (1033 nt)	No
MGG_00720	Magnaporthe oryzae 70-15 transmembrane protein 16K (3762 nt)	No
MGG_16761	Magnaporthe oryzae 70-15 DASH complex subunit dad4 (1044 nt)	No
MGG_05175	Magnaporthe oryzae 70-15 epoxide hydrolase 2 (1580 nt)	No
MGG_07080	Magnaporthe oryzae 70-15 UDP-glucose 4-epimerase Gal10 (1524 nt)	No
MGG_01766	Magnaporthe oryzae 70-15 spt3 (1610 nt)	No
MGG_05188	Magnaporthe oryzae 70-15 hypothetical protein (1975 nt)	No
MGG_00744	Magnaporthe oryzae 70-15 hypothetical protein (4225 nt)	No
MGG_01168	Magnaporthe oryzae 70-15 hypothetical protein (1863 nt)	No
MGG_16921	Magnaporthe oryzae 70-15 hypothetical protein (923 nt)	No
MGG_10329	Magnaporthe oryzae 70-15 hypothetical protein (2833 nt)	No
MGG_06108	Magnaporthe oryzae 70-15 vacuolar ATP synthase proteolipid subunit (1518 nt)	No
MGG_04197	Magnaporthe oryzae 70-15 hypothetical protein (2813 nt)	No
MGG_02821	Magnaporthe oryzae 70-15 dolichyl-di-phosphooligosaccharide-protein glycotransferase (2249 nt)	No
MGG_17721	Magnaporthe oryzae 70-15 hypothetical protein (1047 nt)	No
MGG_07148	Magnaporthe oryzae 70-15 ribose-phosphate pyrophosphokinase 3 (3021 nt)	Yes
MGG_03028	Magnaporthe oryzae 70-15 nicotinate-nucleotide diphosphorylase (1617 nt)	No
MGG_03069	Magnaporthe oryzae 70-15 phosphatidylinositol 3-kinase catalytic subunit (3322 nt)	No
MGG_16334	Magnaporthe oryzae 70-15 hypothetical protein (4463 nt)	No
MGG_04921	Magnaporthe oryzae 70-15 60S ribosomal protein L23 (1836 nt)	No
MGG_05976	Magnaporthe oryzae 70-15 beta-lactamase (1218 nt)	Yes
MGG_03902	Magnaporthe oryzae 70-15 hypothetical protein (1296 nt)	No
MGG_04866	Magnaporthe oryzae 70-15 regucalcin (1936 nt)	Yes
MGG_04839	Magnaporthe oryzae 70-15 peroxisomal dehydratase (1512 nt)	No
MGG_00275	Magnaporthe oryzae 70-15 MFS transporter (2628 nt)	Yes
MGG_11519	Magnaporthe oryzae 70-15 alcohol dehydrogenase (1948 nt)	Yes
MGG_09287	Magnaporthe oryzae 70-15 oligosaccharyltransferase alpha subunit (2021 nt)	No
MGG_03215	Magnaporthe oryzae 70-15 DNA-directed RNA polymerase II subunit RPB3 (1847 nt)	No
MGG_12108	Magnaporthe oryzae 70-15 leucine Rich Repeat domain-containing protein (2779 nt)	Yes
MGG_00645	Magnaporthe oryzae 70-15 phosphopantothenoylcysteine decarboxylase (2411 nt)	No
MGG_09732	Magnaporthe oryzae 70-15 feruloyl esterase (2237 nt)	Yes
MGG_09156	Magnaporthe oryzae 70-15 ent-kaurene oxidase (1937 nt)	No
MGG_14678	Magnaporthe oryzae 70-15 hypothetical protein (1755 nt)	No
MGG_02760	Magnaporthe oryzae 70-15 hypothetical protein (1208 nt)	No
MGG_03256	Magnaporthe oryzae 70-15 hypothetical protein (2504 nt)	No
MGG_00480	Magnaporthe oryzae 70-15 metalloprotease ATP23 (1384 nt)	No
MGG_01352	Magnaporthe oryzae 70-15 hypothetical protein (3436 nt)	No
MGG_04135	Magnaporthe oryzae 70-15 mitochondrial F1F0 ATP synthase subunit F (1231 nt)	No
MGG_06744	Magnaporthe oryzae 70-15 hypothetical protein (1070 nt)	No
MGG_00712	Magnaporthe oryzae 70-15 hypothetical protein (1679 nt)	No
MGG_05343	Magnaporthe oryzae 70-15 C6 zinc finger protein (3683 nt)	No
MGG_04235	Magnaporthe oryzae 70-15 hypothetical protein (5968 nt)	No
MGG_04460	Magnaporthe oryzae 70-15 PIG-P domain-containing protein (1066 nt)	No
MGG_15628	Magnaporthe oryzae 70-15 hypothetical protein (892 nt)	No
MGG_09079	Magnaporthe oryzae 70-15 hypothetical protein (1270 nt)	No
MGG_04556	Magnaporthe oryzae 70-15 alcohol dehydrogenase 1 (1898 nt)	Yes
MGG_12809	Magnaporthe oryzae 70-15 hypothetical protein (3550 nt)	Yes
MGG_08259	Magnaporthe oryzae 70-15 hypothetical protein (3589 nt)	No
MGG_01687	Magnaporthe oryzae 70-15 3-hydroxyisobutyrate dehydrogenase (1888 nt)	Yes
MGG_07192	Magnaporthe oryzae 70-15 hypothetical protein (3366 nt)	Yes
MGG_02252	Magnaporthe oryzae 70-15 tetrahydroxynaphthalene reductase (1859 nt)	Yes
MGG_06208	Magnaporthe oryzae 70-15 DNA repair protein RAD14 (1786 nt)	No
MGG_09827	Magnaporthe oryzae 70-15 sugar transporter (2295 nt)	Yes
MGG_02606	Magnaporthe oryzae 70-15 hypothetical protein (1588 nt)	No
MGG_16764	Magnaporthe oryzae 70-15 hypothetical protein (955 nt)	No
MGG_12130	Magnaporthe oryzae 70-15 serine/threonine protein phosphatase 2A (5097 nt)	No
MGG_15700	Magnaporthe oryzae 70-15 hypothetical protein (2297 nt)	No
MGG_01758	Magnaporthe oryzae 70-15 leucine carboxyl methyltransferase 1 (1478 nt)	No
MGG_12961	Magnaporthe oryzae 70-15 hypothetical protein (1715 nt)	No
MGG_03951	Magnaporthe oryzae 70-15 hypothetical protein (1644 nt)	Yes
MGG_02085	Magnaporthe oryzae 70-15 FAD-linked sulfhydryl oxidase ALR (1472 nt)	No
MGG_00135	Magnaporthe oryzae 70-15 T-complex protein 1 (2316 nt)	No
MGG_11119	Magnaporthe oryzae 70-15 fungal specific transcription factor domain-containing protein (3848 nt)	No
MGG_13185	Magnaporthe oryzae 70-15 inositol-3-phosphate synthase (3041 nt)	No
MGG_03418	Magnaporthe oryzae 70-15 acyl-CoA dehydrogenase (2151 nt)	Yes
MGG_05065	Magnaporthe oryzae 70-15 mitochondrial outer membrane protein IML2 (5050 nt)	No
MGG_01362	Magnaporthe oryzae 70-15 CMGC/CDK/CDC2 protein kinase (2427 nt)	Yes
MGG_01785	Magnaporthe oryzae 70-15 hypothetical protein (1364 nt)	No
MGG_03000	Magnaporthe oryzae 70-15 hypothetical protein (3634 nt)	No
MGG_07011	Magnaporthe oryzae 70-15 hypothetical protein (2254 nt)	No
MGG_14582	Magnaporthe oryzae 70-15 hypothetical protein (245 nt)	No
MGG_07391	Magnaporthe oryzae 70-15 hypothetical protein (1579 nt)	No

## Sheet: CLX0008733
Gene	Desc	Up-regulated
MGG_12124	Magnaporthe oryzae 70-15 hypothetical protein (341 nt)	No
MGG_01624	Magnaporthe oryzae 70-15 fungal specific transcription factor domain-containing protein (3722 nt)	No
MGG_06386	Magnaporthe oryzae 70-15 hypothetical protein (1257 nt)	No
MGG_05181	Magnaporthe oryzae 70-15 hypothetical protein (2676 nt)	Yes
MGG_16718	Magnaporthe oryzae 70-15 hypothetical protein (2072 nt)	No
MGG_09784	Magnaporthe oryzae 70-15 hypothetical protein (6579 nt)	No
MGG_16927	Magnaporthe oryzae 70-15 hypothetical protein (791 nt)	No
MGG_06323	Magnaporthe oryzae 70-15 solute carrier family 35 member E3 (1559 nt)	Yes
MGG_06966	Magnaporthe oryzae 70-15 hypothetical protein (3606 nt)	Yes
MGG_16853	Magnaporthe oryzae 70-15 hypothetical protein (2553 nt)	No
MGG_08833	Magnaporthe oryzae 70-15 hypothetical protein (1974 nt)	No
MGG_12094	Magnaporthe oryzae 70-15 hypothetical protein (2703 nt)	Yes
MGG_13971	Magnaporthe oryzae 70-15 hypothetical protein (1494 nt)	Yes
MGG_01568	Magnaporthe oryzae 70-15 hypothetical protein (1395 nt)	Yes
MGG_06832	Magnaporthe oryzae 70-15 hypothetical protein (2344 nt)	Yes
MGG_11338	Magnaporthe oryzae 70-15 mitochondrial import inner membrane translocase subunit TIM8 (882 nt)	No
MGG_12973	Magnaporthe oryzae 70-15 hypothetical protein (2503 nt)	Yes
MGG_05292	Magnaporthe oryzae 70-15 integral membrane protein (1748 nt)	No
MGG_04585	Magnaporthe oryzae 70-15 crossover junction endonuclease MUS81 (2930 nt)	No
MGG_03683	Magnaporthe oryzae 70-15 adenylate kinase (2113 nt)	No
MGG_02440	Magnaporthe oryzae 70-15 mitochondrial presequence protease (3703 nt)	No
MGG_05980	Magnaporthe oryzae 70-15 pyridoxine biosynthesis protein PDX1 (1438 nt)	Yes
MGG_02437	Magnaporthe oryzae 70-15 palmitoyltransferase PFA3 (2432 nt)	No
MGG_03932	Magnaporthe oryzae 70-15 hypothetical protein (1545 nt)	No
MGG_02757	Magnaporthe oryzae 70-15 AGC/NDR protein kinase (3854 nt)	No
MGG_07201	Magnaporthe oryzae 70-15 mitochondrial DNA replication protein YHM2 (2126 nt)	No
MGG_01104	Magnaporthe oryzae 70-15 acetolactate synthase small subunit (1241 nt)	No
MGG_00179	Magnaporthe oryzae 70-15 hypothetical protein (4244 nt)	No
MGG_08082	Magnaporthe oryzae 70-15 SNARE domain-containing protein (1223 nt)	Yes
MGG_04172	Magnaporthe oryzae 70-15 glycosyl hydrolase (2373 nt)	Yes
MGG_12268	Magnaporthe oryzae 70-15 transcription elongation factor spt-5 (3250 nt)	No
MGG_09139	Magnaporthe oryzae 70-15 laccase-1 (2864 nt)	No
MGG_04662	Magnaporthe oryzae 70-15 hypothetical protein (1610 nt)	No
MGG_08458	Magnaporthe oryzae 70-15 hypothetical protein (1467 nt)	Yes
MGG_11240	Magnaporthe oryzae 70-15 G patch domain-containing protein 1 (2491 nt)	No
MGG_11934	Magnaporthe oryzae 70-15 acetylornithine aminotransferase (1799 nt)	No
MGG_16725	Magnaporthe oryzae 70-15 hypothetical protein (2579 nt)	No
MGG_11537	Magnaporthe oryzae 70-15 hypothetical protein (1380 nt)	Yes
MGG_05615	Magnaporthe oryzae 70-15 origin recognition complex subunit 1 (2954 nt)	No
MGG_04908	Magnaporthe oryzae 70-15 spindle assembly checkpoint component MAD1 (2799 nt)	No
MGG_01628	Magnaporthe oryzae 70-15 hypothetical protein (1870 nt)	Yes
MGG_05341	Magnaporthe oryzae 70-15 hypothetical protein (3945 nt)	No
MGG_07707	Magnaporthe oryzae 70-15 hypothetical protein (4071 nt)	No
MGG_13205	Magnaporthe oryzae 70-15 Got1 family protein (1507 nt)	No
MGG_13936	Magnaporthe oryzae 70-15 hypothetical protein (2567 nt)	No
MGG_06420	Magnaporthe oryzae 70-15 HAL protein kinase (3317 nt)	No
MGG_05342	Magnaporthe oryzae 70-15 ribonuclease Trv (1640 nt)	No
MGG_00741	Magnaporthe oryzae 70-15 hypothetical protein (1435 nt)	No
MGG_10868	Magnaporthe oryzae 70-15 hypothetical protein (3375 nt)	No
MGG_11906	Magnaporthe oryzae 70-15 hypothetical protein (1050 nt)	Yes
MGG_02889	Magnaporthe oryzae 70-15 hypothetical protein (976 nt)	Yes
MGG_07288	Magnaporthe oryzae 70-15 F-box domain-containing protein (3800 nt)	No
MGG_03864	Magnaporthe oryzae 70-15 hypothetical protein (3860 nt)	No
MGG_00477	Magnaporthe oryzae 70-15 hypothetical protein (2606 nt)	No
MGG_08582	Magnaporthe oryzae 70-15 6-phosphofructo-2-kinase 1 (4076 nt)	Yes
MGG_09529	Magnaporthe oryzae 70-15 mitochondrial 37S ribosomal protein SWS2 (826 nt)	No
MGG_05531	Magnaporthe oryzae 70-15 hypothetical protein (1370 nt)	Yes
MGG_08823	Magnaporthe oryzae 70-15 hypothetical protein (2374 nt)	Yes
MGG_00222	Magnaporthe oryzae 70-15 dynactin Arp1 p62 subunit RO2 (2725 nt)	Yes
MGG_03151	Magnaporthe oryzae 70-15 maintenance-ploidy protein mob1 (1735 nt)	No
MGG_05865	Magnaporthe oryzae 70-15 glyoxal oxidase (3988 nt)	Yes
MGG_14270	Magnaporthe oryzae 70-15 hypothetical protein (2408 nt)	No
MGG_00810	Magnaporthe oryzae 70-15 palmitoyltransferase SWF1 (2276 nt)	No
MGG_05252	Magnaporthe oryzae 70-15 uracil phosphoribosyltransferase (1639 nt)	Yes
MGG_06468	Magnaporthe oryzae 70-15 hypothetical protein (1234 nt)	No
MGG_04835	Magnaporthe oryzae 70-15 hypothetical protein (1564 nt)	Yes
MGG_04379	Magnaporthe oryzae 70-15 hypothetical protein (516 nt)	Yes
MGG_15326	Magnaporthe oryzae 70-15 hypothetical protein (1033 nt)	Yes
MGG_07466	Magnaporthe oryzae 70-15 cell division control protein 12 (2238 nt)	No
MGG_06069	Magnaporthe oryzae 70-15 endoglucanase (2100 nt)	Yes
MGG_15339	Magnaporthe oryzae 70-15 hypothetical protein (5070 nt)	No
MGG_03714	Magnaporthe oryzae 70-15 annexin ANXC4 (3371 nt)	No
MGG_01534	Magnaporthe oryzae 70-15 hypothetical protein (3462 nt)	No
MGG_01457	Magnaporthe oryzae 70-15 Spc97/Spc98 family protein (3390 nt)	Yes
MGG_00172	Magnaporthe oryzae 70-15 glycoprotease pgp1 (2308 nt)	No
MGG_11132	Magnaporthe oryzae 70-15 hypothetical protein (2573 nt)	No
MGG_09511	Magnaporthe oryzae 70-15 2-nitropropane dioxygenase (2557 nt)	Yes
MGG_06969	Magnaporthe oryzae 70-15 minichromosome loss protein 1 (2927 nt)	No
MGG_15163	Magnaporthe oryzae 70-15 calpain (3133 nt)	Yes
MGG_01159	Magnaporthe oryzae 70-15 histone H3 (1094 nt)	No
MGG_04525	Magnaporthe oryzae 70-15 hypothetical protein (1507 nt)	Yes
MGG_06555	Magnaporthe oryzae 70-15 HET domain-containing protein (2035 nt)	Yes
MGG_12876	Magnaporthe oryzae 70-15 hypothetical protein (2153 nt)	No
MGG_17841	Magnaporthe oryzae 70-15 hypothetical protein (5057 nt)	No
MGG_12843	Magnaporthe oryzae 70-15 hypothetical protein (2030 nt)	No
MGG_01794	Magnaporthe oryzae 70-15 hypothetical protein (2708 nt)	No
MGG_05693	Magnaporthe oryzae 70-15 MIF domain-containing protein (2929 nt)	No
MGG_06371	Magnaporthe oryzae 70-15 pyruvate dehydrogenase E1 component subunit alpha (1869 nt)	No
MGG_01172	Magnaporthe oryzae 70-15 hypothetical protein (5109 nt)	Yes
MGG_00374	Magnaporthe oryzae 70-15 hypothetical protein (1467 nt)	Yes
MGG_02483	Magnaporthe oryzae 70-15 hypothetical protein (1997 nt)	No

## Sheet: CLX0008723
Gene	Desc	Up-regulated
MGG_05287	Magnaporthe oryzae 70-15 hypothetical protein (4634 nt)	Yes
MGG_03628	Magnaporthe oryzae 70-15 glycerol uptake protein 1 (2553 nt)	No
MGG_04516	Magnaporthe oryzae 70-15 glycosyl transferase family 17 protein (1612 nt)	No
MGG_07716	Magnaporthe oryzae 70-15 DnaJ domain-containing protein (2054 nt)	No
MGG_09032	Magnaporthe oryzae 70-15 aspergillopepsin-2 (1972 nt)	No
MGG_17119	Magnaporthe oryzae 70-15 hypothetical protein (3173 nt)	No
MGG_10055	Magnaporthe oryzae 70-15 dolichyl-phosphate mannosyltransferase polypeptide 3 (1208 nt)	No
MGG_03284	Magnaporthe oryzae 70-15 DNA mismatch repair protein (3808 nt)	No
MGG_13068	Magnaporthe oryzae 70-15 venom protein 2 (2227 nt)	No
MGG_05109	Magnaporthe oryzae 70-15 hypothetical protein (1249 nt)	No
MGG_01029	Magnaporthe oryzae 70-15 acetyl-hydrolase (2691 nt)	Yes
MGG_03045	Magnaporthe oryzae 70-15 ankyrin repeat protein (1454 nt)	No
MGG_05118	Magnaporthe oryzae 70-15 hypothetical protein (1898 nt)	No
MGG_01362	Magnaporthe oryzae 70-15 CMGC/CDK/CDC2 protein kinase (2427 nt)	Yes
MGG_09238	Magnaporthe oryzae 70-15 hypothetical protein (1809 nt)	Yes
MGG_05949	Magnaporthe oryzae 70-15 acyl-CoA dehydrogenase (1783 nt)	Yes
MGG_09991	Magnaporthe oryzae 70-15 phosphatidylinositol transfer protein SFH5 (1965 nt)	No
MGG_06392	Magnaporthe oryzae 70-15 ornithine aminotransferase (2084 nt)	No
MGG_01438	Magnaporthe oryzae 70-15 cyclohexadienyl dehydratase (786 nt)	No
MGG_08858	Magnaporthe oryzae 70-15 GDP-mannose transporter (2325 nt)	No
MGG_09217	Magnaporthe oryzae 70-15 hypothetical protein (2084 nt)	No
MGG_11871	Magnaporthe oryzae 70-15 allantoicase (1550 nt)	No
MGG_15749	Magnaporthe oryzae 70-15 hypothetical protein (4227 nt)	No
MGG_09576	Magnaporthe oryzae 70-15 hypothetical protein (1290 nt)	Yes
MGG_06725	Magnaporthe oryzae 70-15 hypothetical protein (2582 nt)	No
MGG_04120	Magnaporthe oryzae 70-15 hypothetical protein (2852 nt)	Yes
MGG_03250	Magnaporthe oryzae 70-15 enoyl reductase TSC13 (1555 nt)	No
MGG_10926	Magnaporthe oryzae 70-15 hypothetical protein (1082 nt)	No
MGG_06770	Magnaporthe oryzae 70-15 hypothetical protein (1383 nt)	No
MGG_14175	Magnaporthe oryzae 70-15 hypothetical protein (3377 nt)	Yes
MGG_15402	Magnaporthe oryzae 70-15 hypothetical protein (3496 nt)	Yes
MGG_10840	Magnaporthe oryzae 70-15 peroxisomal targeting signal receptor (2914 nt)	Yes
MGG_06249	Magnaporthe oryzae 70-15 translationally controlled tumor protein (1498 nt)	No
MGG_00256	Magnaporthe oryzae 70-15 cytosolic non-specific dipeptidase (2086 nt)	No
MGG_10507	Magnaporthe oryzae 70-15 amidohydrolase (3360 nt)	No
MGG_07016	Magnaporthe oryzae 70-15 hypothetical protein (1394 nt)	Yes
MGG_12961	Magnaporthe oryzae 70-15 hypothetical protein (1715 nt)	No
MGG_05750	Magnaporthe oryzae 70-15 hypothetical protein (1565 nt)	No
MGG_07602	Magnaporthe oryzae 70-15 tyrosine phosphatase (1359 nt)	No
MGG_01428	Magnaporthe oryzae 70-15 hypothetical protein (2003 nt)	Yes
MGG_06471	Magnaporthe oryzae 70-15 zinc finger protein (869 nt)	No
MGG_10188	Magnaporthe oryzae 70-15 AMP-binding domain-containing protein (2797 nt)	No
MGG_06174	Magnaporthe oryzae 70-15 phospholipase D active site-containing protein (4002 nt)	No
MGG_15638	Magnaporthe oryzae 70-15 hypothetical protein (511 nt)	No
MGG_00319	Magnaporthe oryzae 70-15 endoglucanase VIII (2097 nt)	Yes
MGG_10163	Magnaporthe oryzae 70-15 hypothetical protein (1946 nt)	No
MGG_09259	Magnaporthe oryzae 70-15 hypothetical protein (6889 nt)	No
MGG_07097	Magnaporthe oryzae 70-15 MOSC domain-containing protein (2442 nt)	No
MGG_01883	Magnaporthe oryzae 70-15 hypothetical protein (3028 nt)	No
MGG_04174	Magnaporthe oryzae 70-15 SNF7 family protein (2104 nt)	Yes
MGG_00541	Magnaporthe oryzae 70-15 hypothetical protein (3288 nt)	No
MGG_03107	Magnaporthe oryzae 70-15 solute carrier family 35 member F1 (1960 nt)	No
MGG_10571	Magnaporthe oryzae 70-15 hypothetical protein (1942 nt)	No
MGG_04972	Magnaporthe oryzae 70-15 hypothetical protein (1335 nt)	No
MGG_09350	Magnaporthe oryzae 70-15 hypothetical protein (2173 nt)	No
MGG_00355	Magnaporthe oryzae 70-15 U6 snRNA-associated Sm-like protein LSm2 (1228 nt)	No
MGG_11440	Magnaporthe oryzae 70-15 hypothetical protein (2579 nt)	Yes
MGG_09410	Magnaporthe oryzae 70-15 thymine dioxygenase (1696 nt)	Yes
MGG_13404	Magnaporthe oryzae 70-15 3-oxoacyl-[acyl-carrier-protein] reductase (2618 nt)	No
MGG_03576	Magnaporthe oryzae 70-15 LYR family protein (1036 nt)	No
MGG_06179	Magnaporthe oryzae 70-15 hypothetical protein (1765 nt)	No

## Sheet: CLX0008717
Gene	Desc	Up-regulated
MGG_02617	Magnaporthe oryzae 70-15 2-methylcitrate synthase (2090 nt)	No
MGG_09303	Magnaporthe oryzae 70-15 hypothetical protein (3861 nt)	No
MGG_07145	Magnaporthe oryzae 70-15 Cullin-1 (3777 nt)	No
MGG_13019	Magnaporthe oryzae 70-15 hypothetical protein (994 nt)	No
MGG_07274	Magnaporthe oryzae 70-15 hypothetical protein (6412 nt)	No
MGG_15563	Magnaporthe oryzae 70-15 hypothetical protein (3399 nt)	No
MGG_10322	Magnaporthe oryzae 70-15 cortical patch protein (2051 nt)	Yes
MGG_07202	Magnaporthe oryzae 70-15 citrate synthase (2428 nt)	No
MGG_01058	Magnaporthe oryzae 70-15 adenylate kinase 1 (2485 nt)	Yes
MGG_11317	Magnaporthe oryzae 70-15 long chain fatty acid oxidase (3274 nt)	No
MGG_01255	Magnaporthe oryzae 70-15 hypothetical protein (2045 nt)	Yes
MGG_11914	Magnaporthe oryzae 70-15 hypothetical protein (2532 nt)	No
MGG_00635	Magnaporthe oryzae 70-15 hypothetical protein (4027 nt)	Yes
MGG_10359	Magnaporthe oryzae 70-15 hypothetical protein (1248 nt)	Yes
MGG_13203	Magnaporthe oryzae 70-15 ATPase (2933 nt)	No
MGG_16198	Magnaporthe oryzae 70-15 hypothetical protein (4364 nt)	No
MGG_03683	Magnaporthe oryzae 70-15 adenylate kinase (2113 nt)	No
MGG_10506	Magnaporthe oryzae 70-15 glyoxalase (2023 nt)	Yes
MGG_16025	Magnaporthe oryzae 70-15 hypothetical protein (605 nt)	No
MGG_05913	Magnaporthe oryzae 70-15 hypothetical protein (657 nt)	Yes
MGG_02240	Magnaporthe oryzae 70-15 hypothetical protein (4129 nt)	Yes
MGG_13762	Magnaporthe oryzae 70-15 multidrug resistance protein 3 (4565 nt)	Yes
MGG_13907	Magnaporthe oryzae 70-15 hypothetical protein (1794 nt)	No
MGG_07674	Magnaporthe oryzae 70-15 hypothetical protein (2402 nt)	Yes
MGG_02464	Magnaporthe oryzae 70-15 vacuolar amino acid transporter 3 (3402 nt)	Yes
MGG_08278	Magnaporthe oryzae 70-15 hypothetical protein (1920 nt)	Yes
MGG_08199	Magnaporthe oryzae 70-15 cutinase transcription factor 1 beta (5287 nt)	No
MGG_00573	Magnaporthe oryzae 70-15 hypothetical protein (1083 nt)	Yes
MGG_05028	Magnaporthe oryzae 70-15 hypothetical protein (1574 nt)	No
MGG_12614	Magnaporthe oryzae 70-15 hypothetical protein (1330 nt)	No
MGG_00271	Magnaporthe oryzae 70-15 hypothetical protein (1471 nt)	No
MGG_02517	Magnaporthe oryzae 70-15 hypothetical protein (3953 nt)	No
MGG_04646	Magnaporthe oryzae 70-15 2-succinylbenzoate-CoA ligase (3077 nt)	No
MGG_11026	Magnaporthe oryzae 70-15 hypothetical protein (2750 nt)	No
MGG_10051	Magnaporthe oryzae 70-15 hypothetical protein (1444 nt)	Yes
MGG_07047	Magnaporthe oryzae 70-15 hypothetical protein (4839 nt)	Yes
MGG_01873	Magnaporthe oryzae 70-15 hypothetical protein (1830 nt)	No
MGG_05323	Magnaporthe oryzae 70-15 hypothetical protein (2778 nt)	Yes
MGG_09782	Magnaporthe oryzae 70-15 hypothetical protein (1715 nt)	No
MGG_10320	Magnaporthe oryzae 70-15 methylcrotonoyl-CoA carboxylase subunit alpha (2693 nt)	No
MGG_02763	Magnaporthe oryzae 70-15 inner membrane magnesium transporter MRS2 (2405 nt)	No
MGG_07264	Magnaporthe oryzae 70-15 glutaminase GtaA (2557 nt)	No
MGG_10630	Magnaporthe oryzae 70-15 hypothetical protein (3140 nt)	No
MGG_04810	Magnaporthe oryzae 70-15 hypothetical protein (929 nt)	No

## Sheet: CLX0008704
Gene	Desc	Up-regulated
MGG_01621	Magnaporthe oryzae 70-15 hypothetical protein (1224 nt)	No
MGG_04959	Magnaporthe oryzae 70-15 hypothetical protein (1227 nt)	No
MGG_14855	Magnaporthe oryzae 70-15 geranylgeranyl transferase type-2 subunit alpha (1513 nt)	No
MGG_06056	Magnaporthe oryzae 70-15 YeeE/YedE family protein (1572 nt)	Yes
MGG_13783	Magnaporthe oryzae 70-15 aspartyl-tRNA synthetase (4011 nt)	Yes
MGG_05825	Magnaporthe oryzae 70-15 transferase (2032 nt)	No
MGG_03028	Magnaporthe oryzae 70-15 nicotinate-nucleotide diphosphorylase (1617 nt)	No
MGG_06151	Magnaporthe oryzae 70-15 cytosolic Fe-S cluster assembly factor NBP35 (1032 nt)	No
MGG_04942	Magnaporthe oryzae 70-15 phosphotyrosine protein phosphatase (2225 nt)	No
MGG_10254	Magnaporthe oryzae 70-15 hypothetical protein (1322 nt)	No
MGG_14087	Magnaporthe oryzae 70-15 beta 1,3 exoglucanase (3189 nt)	Yes
MGG_01036	Magnaporthe oryzae 70-15 hypothetical protein (2033 nt)	No
MGG_06742	Magnaporthe oryzae 70-15 hypothetical protein (3850 nt)	No
MGG_05203	Magnaporthe oryzae 70-15 ran-specific GTPase-activating protein 1 (2007 nt)	No
MGG_10893	Magnaporthe oryzae 70-15 hypothetical protein (1783 nt)	Yes
MGG_06324	Magnaporthe oryzae 70-15 dTDP-D-glucose 4,6-dehydratase (2970 nt)	Yes
MGG_14703	Magnaporthe oryzae 70-15 hypothetical protein (1312 nt)	No
MGG_17908	Magnaporthe oryzae 70-15 hypothetical protein (1847 nt)	No
MGG_05110	Magnaporthe oryzae 70-15 hypothetical protein (1387 nt)	Yes
MGG_03716	Magnaporthe oryzae 70-15 phosphatidylinositol N-acetylglucosaminyltransferase subunit C (3990 nt)	No
MGG_01349	Magnaporthe oryzae 70-15 hypothetical protein (1824 nt)	No
MGG_03662	Magnaporthe oryzae 70-15 phosphoadenosine phosphosulfate reductase (2397 nt)	No
MGG_07115	Magnaporthe oryzae 70-15 thioredoxin-like protein 4A (1679 nt)	No

## Sheet: CLX0008709
Gene	Desc	Up-regulated
MGG_07292	Magnaporthe oryzae 70-15 hypothetical protein (1133 nt)	Yes
MGG_00180	Magnaporthe oryzae 70-15 ubiquitin-conjugating enzyme (2147 nt)	Yes
MGG_08198	Magnaporthe oryzae 70-15 hypothetical protein (3996 nt)	Yes
MGG_02692	Magnaporthe oryzae 70-15 hypothetical protein (1479 nt)	Yes
MGG_03543	Magnaporthe oryzae 70-15 hypothetical protein (2505 nt)	No
MGG_17690	Magnaporthe oryzae 70-15 ER membrane protein (3155 nt)	No
MGG_11178	Magnaporthe oryzae 70-15 hypothetical protein (7370 nt)	No
MGG_06112	Magnaporthe oryzae 70-15 hydrolase (2233 nt)	Yes
MGG_01090	Magnaporthe oryzae 70-15 hypothetical protein (4317 nt)	No
MGG_07153	Magnaporthe oryzae 70-15 hypothetical protein (1389 nt)	Yes
MGG_03910	Magnaporthe oryzae 70-15 hypothetical protein (3039 nt)	Yes
MGG_04163	Magnaporthe oryzae 70-15 hypothetical protein (5540 nt)	No
MGG_07557	Magnaporthe oryzae 70-15 hypothetical protein (937 nt)	No
MGG_15963	Magnaporthe oryzae 70-15 hypothetical protein (824 nt)	No
MGG_02849	Magnaporthe oryzae 70-15 hypothetical protein (1600 nt)	No
MGG_17373	Magnaporthe oryzae 70-15 hypothetical protein (3738 nt)	No
MGG_12111	Magnaporthe oryzae 70-15 hypothetical protein (4727 nt)	Yes
MGG_01493	Magnaporthe oryzae 70-15 hypothetical protein (3420 nt)	Yes
MGG_03629	Magnaporthe oryzae 70-15 hypothetical protein (4893 nt)	Yes
MGG_14931	Magnaporthe oryzae 70-15 zinc finger protein 32 (3181 nt)	Yes
MGG_11498	Magnaporthe oryzae 70-15 hypothetical protein (2915 nt)	No
MGG_13936	Magnaporthe oryzae 70-15 hypothetical protein (2567 nt)	No
MGG_04251	Magnaporthe oryzae 70-15 sodium/phosphate symporter (2533 nt)	No
MGG_01550	Magnaporthe oryzae 70-15 calcium-binding protein NCS-1 (2557 nt)	No
MGG_01453	Magnaporthe oryzae 70-15 hypothetical protein (2598 nt)	Yes

## Sheet: CLX0008712
Gene	Desc	Up-regulated
MGG_07630	Magnaporthe oryzae 70-15 hypothetical protein (484 nt)	Yes
MGG_15731	Magnaporthe oryzae 70-15 hypothetical protein (2099 nt)	No
MGG_05062	Magnaporthe oryzae 70-15 hypothetical protein (2138 nt)	No
MGG_09750	Magnaporthe oryzae 70-15 diphosphomevalonate decarboxylase (1525 nt)	Yes
MGG_02814	Magnaporthe oryzae 70-15 hypothetical protein (1569 nt)	Yes
MGG_10720	Magnaporthe oryzae 70-15 guanyl-specific ribonuclease F1 (1235 nt)	No
MGG_03088	Magnaporthe oryzae 70-15 hypothetical protein (2635 nt)	No
MGG_10305	Magnaporthe oryzae 70-15 hypothetical protein (1775 nt)	Yes
MGG_12707	Magnaporthe oryzae 70-15 alpha/beta hydrolase fold protein (2603 nt)	Yes
MGG_12388	Magnaporthe oryzae 70-15 hypothetical protein (2708 nt)	Yes
MGG_17960	Magnaporthe oryzae 70-15 hypothetical protein (4403 nt)	No
MGG_08973	Magnaporthe oryzae 70-15 hypothetical protein (2165 nt)	Yes
MGG_10679	Magnaporthe oryzae 70-15 hypothetical protein (890 nt)	No
MGG_00264	Magnaporthe oryzae 70-15 hypothetical protein (1705 nt)	No
MGG_04967	Magnaporthe oryzae 70-15 zinc-regulated transporter 2 (4480 nt)	Yes
MGG_07503	Magnaporthe oryzae 70-15 thioredoxin peroxidase (2056 nt)	No
MGG_15203	Magnaporthe oryzae 70-15 anion exchange protein 4 (2655 nt)	Yes
MGG_13908	Magnaporthe oryzae 70-15 hypothetical protein (980 nt)	No
MGG_07270	Magnaporthe oryzae 70-15 fatty aldehyde dehydrogenase (2636 nt)	No
MGG_15074	Magnaporthe oryzae 70-15 hypothetical protein (987 nt)	Yes
MGG_15073	Magnaporthe oryzae 70-15 hypothetical protein (879 nt)	No
MGG_09372	Magnaporthe oryzae 70-15 hypothetical protein (1993 nt)	No
MGG_17002	Magnaporthe oryzae 70-15 hypothetical protein (1873 nt)	No
MGG_06176	Magnaporthe oryzae 70-15 hypothetical protein (1797 nt)	No
MGG_01434	Magnaporthe oryzae 70-15 vacuolar protein sorting-associated protein 17 (2797 nt)	No
MGG_04740	Magnaporthe oryzae 70-15 hypothetical protein (1393 nt)	No
MGG_09435	Magnaporthe oryzae 70-15 hypothetical protein (2982 nt)	No
MGG_15565	Magnaporthe oryzae 70-15 hypothetical protein (1983 nt)	No
MGG_08655	Magnaporthe oryzae 70-15 hypothetical protein (1492 nt)	Yes
MGG_00339	Magnaporthe oryzae 70-15 hypothetical protein (2120 nt)	No
MGG_12301	Magnaporthe oryzae 70-15 translation initiation factor 4E (2464 nt)	No

## Sheet: CLX0008718
Gene	Desc	Up-regulated
MGG_13019	Magnaporthe oryzae 70-15 hypothetical protein (994 nt)	No
MGG_09920	Magnaporthe oryzae 70-15 cytochrome P450 52A5 (3643 nt)	Yes
MGG_15731	Magnaporthe oryzae 70-15 hypothetical protein (2099 nt)	No
MGG_05942	Magnaporthe oryzae 70-15 flavin containing monooxygenase 9 (2424 nt)	No
MGG_05246	Magnaporthe oryzae 70-15 alpha-L-rhamnosidase A (3397 nt)	No
MGG_14085	Magnaporthe oryzae 70-15 short-chain oxidoreductase (1633 nt)	No
MGG_11685	Magnaporthe oryzae 70-15 4-coumarate-CoA ligase 2 (2053 nt)	No
MGG_08093	Magnaporthe oryzae 70-15 nodulation protein L (4326 nt)	No
MGG_10322	Magnaporthe oryzae 70-15 cortical patch protein (2051 nt)	Yes
MGG_06703	Magnaporthe oryzae 70-15 hypothetical protein (1604 nt)	No
MGG_12836	Magnaporthe oryzae 70-15 general alpha-glucoside permease (3287 nt)	No
MGG_07202	Magnaporthe oryzae 70-15 citrate synthase (2428 nt)	No
MGG_04646	Magnaporthe oryzae 70-15 2-succinylbenzoate-CoA ligase (3077 nt)	No
MGG_11317	Magnaporthe oryzae 70-15 long chain fatty acid oxidase (3274 nt)	No
MGG_01255	Magnaporthe oryzae 70-15 hypothetical protein (2045 nt)	Yes
MGG_05328	Magnaporthe oryzae 70-15 peroxin 8 (2389 nt)	Yes
MGG_10359	Magnaporthe oryzae 70-15 hypothetical protein (1248 nt)	Yes
MGG_03012	Magnaporthe oryzae 70-15 hypothetical protein (2780 nt)	No
MGG_16198	Magnaporthe oryzae 70-15 hypothetical protein (4364 nt)	No
MGG_06165	Magnaporthe oryzae 70-15 inositol monophosphatase 2 (1768 nt)	Yes
MGG_09414	Magnaporthe oryzae 70-15 hypothetical protein (1127 nt)	No
MGG_10506	Magnaporthe oryzae 70-15 glyoxalase (2023 nt)	Yes
MGG_16025	Magnaporthe oryzae 70-15 hypothetical protein (605 nt)	No
MGG_00573	Magnaporthe oryzae 70-15 hypothetical protein (1083 nt)	Yes
MGG_05913	Magnaporthe oryzae 70-15 hypothetical protein (657 nt)	Yes
MGG_13762	Magnaporthe oryzae 70-15 multidrug resistance protein 3 (4565 nt)	Yes
MGG_09942	Magnaporthe oryzae 70-15 hypothetical protein (2268 nt)	Yes
MGG_02519	Magnaporthe oryzae 70-15 hypothetical protein (3727 nt)	No
MGG_02464	Magnaporthe oryzae 70-15 vacuolar amino acid transporter 3 (3402 nt)	Yes
MGG_04627	Magnaporthe oryzae 70-15 hypothetical protein (3624 nt)	No
MGG_08278	Magnaporthe oryzae 70-15 hypothetical protein (1920 nt)	Yes
MGG_01770	Magnaporthe oryzae 70-15 hypothetical protein (1817 nt)	No
MGG_08199	Magnaporthe oryzae 70-15 cutinase transcription factor 1 beta (5287 nt)	No
MGG_08497	Magnaporthe oryzae 70-15 hypothetical protein (1265 nt)	No
MGG_15563	Magnaporthe oryzae 70-15 hypothetical protein (3399 nt)	No
MGG_02517	Magnaporthe oryzae 70-15 hypothetical protein (3953 nt)	No
MGG_09716	Magnaporthe oryzae 70-15 carboxypeptidase A2 (2181 nt)	Yes
MGG_10051	Magnaporthe oryzae 70-15 hypothetical protein (1444 nt)	Yes
MGG_04819	Magnaporthe oryzae 70-15 hypothetical protein (3385 nt)	No
MGG_07047	Magnaporthe oryzae 70-15 hypothetical protein (4839 nt)	Yes
MGG_02328	Magnaporthe oryzae 70-15 methionine permease (2447 nt)	No
MGG_12090	Magnaporthe oryzae 70-15 hypothetical protein (581 nt)	Yes
MGG_02386	Magnaporthe oryzae 70-15 hypothetical protein (2200 nt)	No
MGG_09782	Magnaporthe oryzae 70-15 hypothetical protein (1715 nt)	No
MGG_07674	Magnaporthe oryzae 70-15 hypothetical protein (2402 nt)	Yes
MGG_07264	Magnaporthe oryzae 70-15 glutaminase GtaA (2557 nt)	No
MGG_12158	Magnaporthe oryzae 70-15 hypothetical protein (5199 nt)	No
MGG_04810	Magnaporthe oryzae 70-15 hypothetical protein (929 nt)	No

[truncated: 1 more sheets: CLX0008721]
