# Supplementary material for: Using Network Extracted Ontologies to Identify Novel Genes with Roles in Appressorium Development in the Rice Blast Fungus Magnaporthe oryzae
Source: Microorganisms. 2017 Jan 17;5(1):3. doi: 10.3390/microorganisms5010003 (PMC5374380; doi:10.3390/microorganisms5010003)
Supplement: Supplementary file 1 [file microorganisms-05-00003-s001.zip › Table-S3-Appressorium14-16.xlsx]

## Sheet: CLX0008666
Gene	Desc	Up-regulated
MGG_10499	Magnaporthe oryzae 70-15 oxidoreductase (1761 nt)	No
MGG_07423	Magnaporthe oryzae 70-15 hypothetical protein (2256 nt)	Yes
MGG_04769	Magnaporthe oryzae 70-15 hypothetical protein (2075 nt)	Yes
MGG_09185	Magnaporthe oryzae 70-15 hypothetical protein (3779 nt)	Yes
MGG_07237	Magnaporthe oryzae 70-15 hypothetical protein (1360 nt)	No
MGG_09212	Magnaporthe oryzae 70-15 nitroreductase (1994 nt)	Yes
MGG_05051	Magnaporthe oryzae 70-15 hypothetical protein (1394 nt)	Yes

## Sheet: CLX0008638
Gene	Desc	Up-regulated
MGG_13715	Magnaporthe oryzae 70-15 beta-lactamase (1784 nt)	Yes
MGG_05148	Magnaporthe oryzae 70-15 hypothetical protein (2100 nt)	Yes
MGG_01166	Magnaporthe oryzae 70-15 hypothetical protein (3129 nt)	No
MGG_06052	Magnaporthe oryzae 70-15 hypothetical protein (3908 nt)	Yes
MGG_02366	Magnaporthe oryzae 70-15 hypothetical protein (4851 nt)	Yes

## Sheet: CLX0008664
Gene	Desc	Up-regulated
MGG_04538	Magnaporthe oryzae 70-15 hypothetical protein (1872 nt)	Yes
MGG_08649	Magnaporthe oryzae 70-15 farnesyl pyrophosphate synthase (1461 nt)	No
MGG_07503	Magnaporthe oryzae 70-15 thioredoxin peroxidase (2056 nt)	No
MGG_01888	Magnaporthe oryzae 70-15 WD repeat-containing protein (2176 nt)	Yes
MGG_08655	Magnaporthe oryzae 70-15 hypothetical protein (1492 nt)	Yes
MGG_01231	Magnaporthe oryzae 70-15 sorbitol dehydrogenase (1339 nt)	Yes
MGG_06539	Magnaporthe oryzae 70-15 hypothetical protein (1098 nt)	Yes

## Sheet: CLX0008726
Gene	Desc	Up-regulated
MGG_04756	Magnaporthe oryzae 70-15 glutamyl-tRNA(Gln) amidotransferase subunit A (2004 nt)	No
MGG_08262	Magnaporthe oryzae 70-15 putidaredoxin reductase (3199 nt)	No
MGG_00844	Magnaporthe oryzae 70-15 LCCL domain-containing protein (3350 nt)	Yes
MGG_02884	Magnaporthe oryzae 70-15 beta-Ig-H3/Fasciclin (2080 nt)	Yes
MGG_06854	Magnaporthe oryzae 70-15 hypothetical protein (3019 nt)	No
MGG_02180	Magnaporthe oryzae 70-15 hypothetical protein (920 nt)	Yes
MGG_08622	Magnaporthe oryzae 70-15 nucleoside diphosphate kinase (2721 nt)	No
MGG_01169	Magnaporthe oryzae 70-15 hypothetical protein (2137 nt)	No
MGG_02792	Magnaporthe oryzae 70-15 cytochrome P450 52E1 (2302 nt)	No
MGG_02254	Magnaporthe oryzae 70-15 hypothetical protein (1484 nt)	No
MGG_06618	Magnaporthe oryzae 70-15 beta-lactamase domain-containing protein (2395 nt)	Yes
MGG_06852	Magnaporthe oryzae 70-15 histone-lysine N-methyltransferase (1502 nt)	Yes
MGG_04217	Magnaporthe oryzae 70-15 hypothetical protein (3433 nt)	No
MGG_04146	Magnaporthe oryzae 70-15 hypothetical protein (2510 nt)	No
MGG_08045	Magnaporthe oryzae 70-15 hypothetical protein (2756 nt)	Yes
MGG_18040	Magnaporthe oryzae 70-15 hypothetical protein (2599 nt)	No
MGG_16834	Magnaporthe oryzae 70-15 hypothetical protein (2451 nt)	No
MGG_05844	Magnaporthe oryzae 70-15 mannan endo-1,4-beta-mannosidase 1 (1835 nt)	No
MGG_06573	Magnaporthe oryzae 70-15 hypothetical protein (911 nt)	No
MGG_03094	Magnaporthe oryzae 70-15 triosephosphate isomerase (2191 nt)	No
MGG_06197	Magnaporthe oryzae 70-15 spermidine synthase (3590 nt)	Yes
MGG_06865	Magnaporthe oryzae 70-15 hypothetical protein (760 nt)	Yes
MGG_05250	Magnaporthe oryzae 70-15 hypothetical protein (3392 nt)	Yes
MGG_03905	Magnaporthe oryzae 70-15 3-oxo-5-alpha-steroid 4-dehydrogenase 2 (1580 nt)	Yes
MGG_05270	Magnaporthe oryzae 70-15 hypothetical protein (1812 nt)	No
MGG_02471	Magnaporthe oryzae 70-15 transketolase (2791 nt)	No
MGG_05889	Magnaporthe oryzae 70-15 lactose permease (2888 nt)	No
MGG_03774	Magnaporthe oryzae 70-15 CAIB/BAIF family enzyme (2461 nt)	Yes
MGG_09867	Magnaporthe oryzae 70-15 N-acetyltransferase ats1 (1291 nt)	No
MGG_00719	Magnaporthe oryzae 70-15 aldehyde dehydrogenase 3H1 (1737 nt)	Yes
MGG_09063	Magnaporthe oryzae 70-15 urea active transporter (3105 nt)	Yes
MGG_11282	Magnaporthe oryzae 70-15 hypothetical protein (2715 nt)	No
MGG_10056	Magnaporthe oryzae 70-15 hypothetical protein (1690 nt)	Yes
MGG_08776	Magnaporthe oryzae 70-15 major myo-inositol transporter iolT (3173 nt)	Yes
MGG_01824	Magnaporthe oryzae 70-15 Pro-apoptotic serine protease NMA111 (4293 nt)	Yes
MGG_15831	Magnaporthe oryzae 70-15 hypothetical protein (1318 nt)	No
MGG_01387	Magnaporthe oryzae 70-15 endonuclease/exonuclease/phosphatase (2142 nt)	No
MGG_02559	Magnaporthe oryzae 70-15 MOSC domain-containing protein (1505 nt)	Yes
MGG_03836	Magnaporthe oryzae 70-15 hypothetical protein (2577 nt)	Yes
MGG_05946	Magnaporthe oryzae 70-15 high-affinity glucose transporter (3567 nt)	Yes
MGG_17521	Magnaporthe oryzae 70-15 hypothetical protein (1017 nt)	No
MGG_01386	Magnaporthe oryzae 70-15 FAD dependent oxidoreductase superfamily protein (2071 nt)	No
MGG_06376	Magnaporthe oryzae 70-15 pyrroline-5-carboxylate reductase (1590 nt)	No
MGG_11680	Magnaporthe oryzae 70-15 AAA family ATPase (2726 nt)	Yes
MGG_09072	Magnaporthe oryzae 70-15 alcohol oxidase (2745 nt)	Yes
MGG_04975	Magnaporthe oryzae 70-15 hypothetical protein (1735 nt)	No
MGG_06347	Magnaporthe oryzae 70-15 hypothetical protein (963 nt)	Yes
MGG_02169	Magnaporthe oryzae 70-15 hypothetical protein (1653 nt)	No
MGG_03731	Magnaporthe oryzae 70-15 hypothetical protein (1641 nt)	No
MGG_00272	Magnaporthe oryzae 70-15 hypothetical protein (1463 nt)	Yes
MGG_07992	Magnaporthe oryzae 70-15 O-methyltransferase (1391 nt)	Yes
MGG_15431	Magnaporthe oryzae 70-15 cycloeucalenol cycloisomerase (1374 nt)	No
MGG_04166	Magnaporthe oryzae 70-15 salicylate hydroxylase (1971 nt)	No
MGG_08568	Magnaporthe oryzae 70-15 aldo/keto reductase (1927 nt)	Yes
MGG_11599	Magnaporthe oryzae 70-15 endoplasmic reticulum mannosyl-oligosaccharide 1,2-alpha-mannosidase (2765 nt)	Yes
MGG_07088	Magnaporthe oryzae 70-15 hypothetical protein (1319 nt)	Yes
MGG_04900	Magnaporthe oryzae 70-15 alkaline phosphatase (3185 nt)	Yes
MGG_07365	Magnaporthe oryzae 70-15 integral membrane protein (1331 nt)	Yes
MGG_00827	Magnaporthe oryzae 70-15 hypothetical protein (1191 nt)	No
MGG_08569	Magnaporthe oryzae 70-15 NADP:D-xylose dehydrogenase (2039 nt)	Yes
MGG_02129	Magnaporthe oryzae 70-15 hypothetical protein (2661 nt)	Yes
MGG_06694	Magnaporthe oryzae 70-15 hypothetical protein (2593 nt)	No
MGG_03584	Magnaporthe oryzae 70-15 integral membrane protein (2173 nt)	No
MGG_07277	Magnaporthe oryzae 70-15 hypothetical protein (2784 nt)	No
MGG_00721	Magnaporthe oryzae 70-15 hypothetical protein (1310 nt)	Yes
MGG_02898	Magnaporthe oryzae 70-15 aspergillopepsin-F (1344 nt)	Yes
MGG_07629	Magnaporthe oryzae 70-15 hypothetical protein (2649 nt)	Yes
MGG_03044	Magnaporthe oryzae 70-15 hypothetical protein (1622 nt)	No

## Sheet: CLX0008701
Gene	Desc	Up-regulated
MGG_02919	Magnaporthe oryzae 70-15 hypothetical protein (1374 nt)	Yes
MGG_12288	Magnaporthe oryzae 70-15 diphthamide biosynthesis protein 2 (3837 nt)	No
MGG_09192	Magnaporthe oryzae 70-15 IQ calmodulin-binding domain-containing protein domain-containing protein (4878 nt)	Yes
MGG_06132	Magnaporthe oryzae 70-15 hypothetical protein (1081 nt)	No
MGG_01990	Magnaporthe oryzae 70-15 IDI4 (1592 nt)	No
MGG_08975	Magnaporthe oryzae 70-15 3-hydroxy-3-methylglutaryl-coenzyme A reductase (4821 nt)	Yes
MGG_06961	Magnaporthe oryzae 70-15 hypothetical protein (1707 nt)	Yes
MGG_14967	Magnaporthe oryzae 70-15 tyrocidine synthetase 1 (18383 nt)	No
MGG_10656	Magnaporthe oryzae 70-15 dynamin family protein (1830 nt)	Yes
MGG_03483	Magnaporthe oryzae 70-15 hypothetical protein (1355 nt)	No
MGG_00870	Magnaporthe oryzae 70-15 hypothetical protein (1622 nt)	Yes
MGG_12548	Magnaporthe oryzae 70-15 hypothetical protein (1880 nt)	Yes
MGG_00906	Magnaporthe oryzae 70-15 hypothetical protein (1483 nt)	Yes
MGG_11605	Magnaporthe oryzae 70-15 hypothetical protein (2985 nt)	Yes
MGG_00503	Magnaporthe oryzae 70-15 diacylglycerol O-acyltransferase (3387 nt)	No
MGG_08970	Magnaporthe oryzae 70-15 leptomycin B resistance protein pmd1 (5052 nt)	No
MGG_03065	Magnaporthe oryzae 70-15 V-type proton ATPase proteolipid subunit 2 (1458 nt)	No
MGG_14772	Magnaporthe oryzae 70-15 hypothetical protein (1658 nt)	No

## Sheet: CLX0008703
Gene	Desc	Up-regulated
MGG_05889	Magnaporthe oryzae 70-15 lactose permease (2888 nt)	No
MGG_08045	Magnaporthe oryzae 70-15 hypothetical protein (2756 nt)	Yes
MGG_01387	Magnaporthe oryzae 70-15 endonuclease/exonuclease/phosphatase (2142 nt)	No
MGG_02559	Magnaporthe oryzae 70-15 MOSC domain-containing protein (1505 nt)	Yes
MGG_08842	Magnaporthe oryzae 70-15 pyruvate dehydrogenase complex protein X component (1982 nt)	No
MGG_04385	Magnaporthe oryzae 70-15 urea active transporter (3998 nt)	Yes
MGG_04091	Magnaporthe oryzae 70-15 hypothetical protein (2049 nt)	No
MGG_10239	Magnaporthe oryzae 70-15 hypothetical protein (1559 nt)	No
MGG_09212	Magnaporthe oryzae 70-15 nitroreductase (1994 nt)	Yes
MGG_16316	Magnaporthe oryzae 70-15 hypothetical protein (1708 nt)	No
MGG_08568	Magnaporthe oryzae 70-15 aldo/keto reductase (1927 nt)	Yes
MGG_08776	Magnaporthe oryzae 70-15 major myo-inositol transporter iolT (3173 nt)	Yes
MGG_09223	Magnaporthe oryzae 70-15 alpha-N-arabinofuranosidase 2 (2337 nt)	Yes
MGG_07576	Magnaporthe oryzae 70-15 acetoin(diacetyl) reductase (1594 nt)	Yes
MGG_09117	Magnaporthe oryzae 70-15 hypothetical protein (1413 nt)	No
MGG_02103	Magnaporthe oryzae 70-15 maltose O-acetyltransferase (1093 nt)	Yes
MGG_08569	Magnaporthe oryzae 70-15 NADP:D-xylose dehydrogenase (2039 nt)	Yes
MGG_03774	Magnaporthe oryzae 70-15 CAIB/BAIF family enzyme (2461 nt)	Yes
MGG_09394	Magnaporthe oryzae 70-15 hypothetical protein (2305 nt)	Yes
MGG_09072	Magnaporthe oryzae 70-15 alcohol oxidase (2745 nt)	Yes
MGG_07455	Magnaporthe oryzae 70-15 sorbitol utilization protein SOU2 (1548 nt)	Yes
MGG_04915	Magnaporthe oryzae 70-15 hypothetical protein (1725 nt)	No

## Sheet: CLX0008734
Gene	Desc	Up-regulated
MGG_14757	Magnaporthe oryzae 70-15 1-phosphatidylinositol-3-phosphate 5-kinase FAB1 (8323 nt)	No
MGG_02045	Magnaporthe oryzae 70-15 hypothetical protein (3852 nt)	Yes
MGG_08454	Magnaporthe oryzae 70-15 elicitor (1838 nt)	No
MGG_01296	Magnaporthe oryzae 70-15 hypothetical protein (2443 nt)	No
MGG_00478	Magnaporthe oryzae 70-15 type 2A phosphatase activator TIP41 (1679 nt)	No
MGG_06785	Magnaporthe oryzae 70-15 exosome complex exonuclease RRP41 (1222 nt)	No
MGG_10856	Magnaporthe oryzae 70-15 hypothetical protein (944 nt)	No
MGG_02474	Magnaporthe oryzae 70-15 hypothetical protein (4070 nt)	No
MGG_02456	Magnaporthe oryzae 70-15 hypothetical protein (4935 nt)	Yes
MGG_07076	Magnaporthe oryzae 70-15 oxidoreductase (1891 nt)	No
MGG_13188	Magnaporthe oryzae 70-15 voltage-gated potassium channel subunit beta-2 (2109 nt)	No
MGG_12098	Magnaporthe oryzae 70-15 orotidine 5'-phosphate decarboxylase (2397 nt)	No
MGG_11758	Magnaporthe oryzae 70-15 hypothetical protein (6947 nt)	No
MGG_10489	Magnaporthe oryzae 70-15 phosphoglycerate mutase (3224 nt)	No
MGG_08307	Magnaporthe oryzae 70-15 hypothetical protein (2360 nt)	No
MGG_04665	Magnaporthe oryzae 70-15 hypothetical protein (3924 nt)	No
MGG_14268	Magnaporthe oryzae 70-15 urease accessory protein UreF (1428 nt)	No
MGG_02770	Magnaporthe oryzae 70-15 V-type proton ATPase subunit E (1529 nt)	No
MGG_11408	Magnaporthe oryzae 70-15 endoplasmic reticulum mannosyl-oligosaccharide 1,2-alpha-mannosidase (2723 nt)	No
MGG_09418	Magnaporthe oryzae 70-15 hypothetical protein (1718 nt)	No
MGG_03668	Magnaporthe oryzae 70-15 importin subunit beta-1 (4719 nt)	No
MGG_06712	Magnaporthe oryzae 70-15 5-methyltetrahydropteroyltriglutamate-homocysteine S-methyltransferase (3299 nt)	No
MGG_15867	Magnaporthe oryzae 70-15 hypothetical protein (4039 nt)	No
MGG_15988	Magnaporthe oryzae 70-15 IRE protein kinase (4522 nt)	No
MGG_06614	Magnaporthe oryzae 70-15 hypothetical protein (4036 nt)	No
MGG_12750	Magnaporthe oryzae 70-15 hypothetical protein (5639 nt)	No
MGG_05763	Magnaporthe oryzae 70-15 stress responsive A/B barrel domain-containing protein (794 nt)	Yes
MGG_04891	Magnaporthe oryzae 70-15 hypothetical protein (3381 nt)	No
MGG_06941	Magnaporthe oryzae 70-15 serine/threonine-protein phosphatase 5 (2578 nt)	No
MGG_07702	Magnaporthe oryzae 70-15 fructose-1,6-bisphosphatase (1195 nt)	No
MGG_17877	Magnaporthe oryzae 70-15 hypothetical protein (5335 nt)	No
MGG_03580	Magnaporthe oryzae 70-15 cysteine protease ATG4 (2448 nt)	No
MGG_00509	Magnaporthe oryzae 70-15 hypothetical protein (2026 nt)	No
MGG_16012	Magnaporthe oryzae 70-15 hypothetical protein (785 nt)	No
MGG_02897	Magnaporthe oryzae 70-15 hypothetical protein (3202 nt)	Yes
MGG_03242	Magnaporthe oryzae 70-15 heat shock factor protein HSF24 (5114 nt)	No
MGG_07157	Magnaporthe oryzae 70-15 MFS sugar transporter (3340 nt)	No
MGG_12860	Magnaporthe oryzae 70-15 xylulose kinase (2315 nt)	No
MGG_14870	Magnaporthe oryzae 70-15 hypothetical protein (5582 nt)	No
MGG_14824	Magnaporthe oryzae 70-15 P-glycoprotein 5 (4457 nt)	Yes
MGG_11385	Magnaporthe oryzae 70-15 hypothetical protein (2448 nt)	Yes
MGG_06747	Magnaporthe oryzae 70-15 glutathione S-transferase (1763 nt)	Yes
MGG_01616	Magnaporthe oryzae 70-15 hypothetical protein (2573 nt)	No
MGG_07037	Magnaporthe oryzae 70-15 phosphatidylserine decarboxylase (6578 nt)	No
MGG_14728	Magnaporthe oryzae 70-15 hypothetical protein (2727 nt)	Yes
MGG_02759	Magnaporthe oryzae 70-15 hypothetical protein (4342 nt)	No
MGG_01357	Magnaporthe oryzae 70-15 hypothetical protein (2468 nt)	Yes
MGG_10533	Magnaporthe oryzae 70-15 agmatinase 1 (2083 nt)	No
MGG_07455	Magnaporthe oryzae 70-15 sorbitol utilization protein SOU2 (1548 nt)	Yes
MGG_09162	Magnaporthe oryzae 70-15 cytochrome b2 (2510 nt)	Yes
MGG_09239	Magnaporthe oryzae 70-15 squalene synthase (2596 nt)	No
MGG_05695	Magnaporthe oryzae 70-15 hypothetical protein (3749 nt)	No
MGG_15175	Magnaporthe oryzae 70-15 hypothetical protein (2337 nt)	No
MGG_08345	Magnaporthe oryzae 70-15 hypothetical protein (4335 nt)	No
MGG_06683	Magnaporthe oryzae 70-15 hypothetical protein (1988 nt)	No
MGG_03869	Magnaporthe oryzae 70-15 cysteine sulfinic acid decarboxylase (2515 nt)	No
MGG_12093	Magnaporthe oryzae 70-15 tyrosine-protein phosphatase SIW14 (2282 nt)	No
MGG_17521	Magnaporthe oryzae 70-15 hypothetical protein (1017 nt)	No
MGG_01356	Magnaporthe oryzae 70-15 hypothetical protein (2261 nt)	No
MGG_03245	Magnaporthe oryzae 70-15 aldose 1-epimerase (1920 nt)	Yes
MGG_00116	Magnaporthe oryzae 70-15 hypothetical protein (1790 nt)	No
MGG_00456	Magnaporthe oryzae 70-15 BTB domain and ankyrin repeat protein (5753 nt)	No
MGG_09879	Magnaporthe oryzae 70-15 hypothetical protein (1101 nt)	No
MGG_07539	Magnaporthe oryzae 70-15 NAD(P) transhydrogenase (4699 nt)	No
MGG_03351	Magnaporthe oryzae 70-15 glycosyl hydrolase (3425 nt)	No
MGG_03332	Magnaporthe oryzae 70-15 copper amine oxidase 1 (2840 nt)	Yes
MGG_00433	Magnaporthe oryzae 70-15 hypothetical protein (615 nt)	No
MGG_00899	Magnaporthe oryzae 70-15 tubulin-specific chaperone C (2091 nt)	Yes
MGG_14914	Magnaporthe oryzae 70-15 hypothetical protein (2007 nt)	No
MGG_05985	Magnaporthe oryzae 70-15 hypothetical protein (2912 nt)	No
MGG_02757	Magnaporthe oryzae 70-15 AGC/NDR protein kinase (3854 nt)	No
MGG_07283	Magnaporthe oryzae 70-15 Ulp1 protease (4819 nt)	No
MGG_07534	Magnaporthe oryzae 70-15 hypothetical protein (2349 nt)	Yes
MGG_00528	Magnaporthe oryzae 70-15 sterol esterase 2 (3312 nt)	No
MGG_09542	Magnaporthe oryzae 70-15 monothiol glutaredoxin-5 (1001 nt)	No
MGG_01668	Magnaporthe oryzae 70-15 hypothetical protein (3144 nt)	Yes
MGG_09994	Magnaporthe oryzae 70-15 lipid phosphate phosphatase 1 (1854 nt)	No
MGG_00270	Magnaporthe oryzae 70-15 zinc-containing alcohol dehydrogenase (1342 nt)	No
MGG_02105	Magnaporthe oryzae 70-15 hypothetical protein (1496 nt)	No
MGG_13106	Magnaporthe oryzae 70-15 hypothetical protein (1236 nt)	Yes
MGG_00577	Magnaporthe oryzae 70-15 hypothetical protein (2426 nt)	Yes
MGG_13441	Magnaporthe oryzae 70-15 cytochrome b2 (1741 nt)	No
MGG_04526	Magnaporthe oryzae 70-15 hypothetical protein (3814 nt)	No
MGG_03255	Magnaporthe oryzae 70-15 ubiquitin conjugation factor E4 (4666 nt)	No
MGG_08574	Magnaporthe oryzae 70-15 hypothetical protein (2517 nt)	Yes
MGG_08330	Magnaporthe oryzae 70-15 dienelactone hydrolase (1546 nt)	No
MGG_05357	Magnaporthe oryzae 70-15 hypothetical protein (2407 nt)	No
MGG_05209	Magnaporthe oryzae 70-15 transmembrane GTPase fzo1 (3458 nt)	Yes
MGG_03607	Magnaporthe oryzae 70-15 alanyl-tRNA synthetase (4842 nt)	No
MGG_07627	Magnaporthe oryzae 70-15 homoserine acetyltransferase (1722 nt)	No
MGG_05262	Magnaporthe oryzae 70-15 hypothetical protein (9702 nt)	No
MGG_01270	Magnaporthe oryzae 70-15 2,4-dihydroxyhept-2-ene-1,7-dioic acid aldolase (1407 nt)	Yes
MGG_08845	Magnaporthe oryzae 70-15 hypothetical protein (3418 nt)	No
MGG_03353	Magnaporthe oryzae 70-15 hypothetical protein (1258 nt)	Yes
MGG_05436	Magnaporthe oryzae 70-15 translation machinery-associated protein 20 (1294 nt)	No
MGG_08556	Magnaporthe oryzae 70-15 hypothetical protein (3123 nt)	No
MGG_01449	Magnaporthe oryzae 70-15 karyopherin (3307 nt)	No
MGG_00202	Magnaporthe oryzae 70-15 hypothetical protein (1764 nt)	No
MGG_01235	Magnaporthe oryzae 70-15 hypothetical protein (2888 nt)	No

## Sheet: CLX0008695
Gene	Desc	Up-regulated
MGG_03905	Magnaporthe oryzae 70-15 3-oxo-5-alpha-steroid 4-dehydrogenase 2 (1580 nt)	Yes
MGG_06854	Magnaporthe oryzae 70-15 hypothetical protein (3019 nt)	No
MGG_05946	Magnaporthe oryzae 70-15 high-affinity glucose transporter (3567 nt)	Yes
MGG_17521	Magnaporthe oryzae 70-15 hypothetical protein (1017 nt)	No
MGG_05250	Magnaporthe oryzae 70-15 hypothetical protein (3392 nt)	Yes
MGG_02180	Magnaporthe oryzae 70-15 hypothetical protein (920 nt)	Yes
MGG_03584	Magnaporthe oryzae 70-15 integral membrane protein (2173 nt)	No
MGG_09879	Magnaporthe oryzae 70-15 hypothetical protein (1101 nt)	No
MGG_16834	Magnaporthe oryzae 70-15 hypothetical protein (2451 nt)	No
MGG_02884	Magnaporthe oryzae 70-15 beta-Ig-H3/Fasciclin (2080 nt)	Yes
MGG_06852	Magnaporthe oryzae 70-15 histone-lysine N-methyltransferase (1502 nt)	Yes
MGG_01386	Magnaporthe oryzae 70-15 FAD dependent oxidoreductase superfamily protein (2071 nt)	No
MGG_02169	Magnaporthe oryzae 70-15 hypothetical protein (1653 nt)	No

## Sheet: CLX0008731
Gene	Desc	Up-regulated
MGG_09204	Magnaporthe oryzae 70-15 hypothetical protein (1881 nt)	No
MGG_07842	Magnaporthe oryzae 70-15 hypothetical protein (1922 nt)	No
MGG_16741	Magnaporthe oryzae 70-15 hypothetical protein (1420 nt)	No
MGG_05785	Magnaporthe oryzae 70-15 levanase (2408 nt)	No
MGG_10669	Magnaporthe oryzae 70-15 endonuclease/exonuclease/phosphatase (2456 nt)	No
MGG_00956	Magnaporthe oryzae 70-15 dihydrodipicolinate synthase (1617 nt)	No
MGG_02132	Magnaporthe oryzae 70-15 hypothetical protein (3204 nt)	No
MGG_08446	Magnaporthe oryzae 70-15 sugar transporter (2175 nt)	No
MGG_06661	Magnaporthe oryzae 70-15 MFS transporter (2632 nt)	No
MGG_04847	Magnaporthe oryzae 70-15 peptidase M14 (2118 nt)	No
MGG_00095	Magnaporthe oryzae 70-15 hypothetical protein (3220 nt)	No
MGG_05440	Magnaporthe oryzae 70-15 galactokinase (1989 nt)	No
MGG_09175	Magnaporthe oryzae 70-15 beta-lactamase (1724 nt)	No
MGG_13875	Magnaporthe oryzae 70-15 hypothetical protein (1431 nt)	No
MGG_03298	Magnaporthe oryzae 70-15 hypothetical protein (2142 nt)	No
MGG_01275	Magnaporthe oryzae 70-15 hypothetical protein (2718 nt)	No
MGG_11560	Magnaporthe oryzae 70-15 taurine catabolism dioxygenase TauD (3388 nt)	No
MGG_05809	Magnaporthe oryzae 70-15 alpha-N-arabinofuranosidase A (2915 nt)	No
MGG_08618	Magnaporthe oryzae 70-15 hypothetical protein (4309 nt)	No
MGG_04230	Magnaporthe oryzae 70-15 hypothetical protein (1669 nt)	No
MGG_13121	Magnaporthe oryzae 70-15 hypothetical protein (2738 nt)	Yes
MGG_13622	Magnaporthe oryzae 70-15 fungal cellulose binding domain-containing protein (2486 nt)	No
MGG_07831	Magnaporthe oryzae 70-15 phytanoyl-CoA dioxygenase (1118 nt)	Yes
MGG_05467	Magnaporthe oryzae 70-15 sodium/nucleoside cotransporter 1 (2616 nt)	No
MGG_03817	Magnaporthe oryzae 70-15 metalloprotease 1 (1944 nt)	No
MGG_06588	Magnaporthe oryzae 70-15 trichodiene oxygenase (2527 nt)	No
MGG_15624	Magnaporthe oryzae 70-15 MFS transporter (2098 nt)	No
MGG_07567	Magnaporthe oryzae 70-15 multidrug resistance-associated protein 6 (5339 nt)	No
MGG_09272	Magnaporthe oryzae 70-15 beta-glucosidase 1 (3999 nt)	Yes
MGG_14136	Magnaporthe oryzae 70-15 quinate permease (1909 nt)	Yes
MGG_07884	Magnaporthe oryzae 70-15 ribose 5-phosphate isomerase (1094 nt)	No
MGG_02726	Magnaporthe oryzae 70-15 glutamyl-tRNA(Gln) amidotransferase subunit A (2127 nt)	No
MGG_04568	Magnaporthe oryzae 70-15 hypothetical protein (2631 nt)	No
MGG_12979	Magnaporthe oryzae 70-15 hypothetical protein (3402 nt)	Yes
MGG_08500	Magnaporthe oryzae 70-15 pisatin demethylase (1789 nt)	Yes
MGG_00492	Magnaporthe oryzae 70-15 hypothetical protein (5914 nt)	No
MGG_04605	Magnaporthe oryzae 70-15 cytochrome P450 3A12 (2245 nt)	No
MGG_05989	Magnaporthe oryzae 70-15 seprase (2337 nt)	Yes
MGG_17750	Magnaporthe oryzae 70-15 hypothetical protein (1972 nt)	No
MGG_14930	Magnaporthe oryzae 70-15 FAD dependent oxidoreductase superfamily protein (1595 nt)	Yes
MGG_05364	Magnaporthe oryzae 70-15 endoglucanase-4 (1492 nt)	No
MGG_09297	Magnaporthe oryzae 70-15 hypothetical protein (1784 nt)	No
MGG_02056	Magnaporthe oryzae 70-15 hypothetical protein (2915 nt)	No
MGG_08002	Magnaporthe oryzae 70-15 uracil permease (2441 nt)	Yes
MGG_08748	Magnaporthe oryzae 70-15 hypothetical protein (3410 nt)	No
MGG_08985	Magnaporthe oryzae 70-15 beta-xylosidase (3285 nt)	No
MGG_09395	Magnaporthe oryzae 70-15 hypothetical protein (3499 nt)	No
MGG_07779	Magnaporthe oryzae 70-15 quinate permease (2505 nt)	Yes
MGG_05025	Magnaporthe oryzae 70-15 fatty acid transporter (2610 nt)	Yes
MGG_01176	Magnaporthe oryzae 70-15 D-xylulose reductase A (1652 nt)	No
MGG_15233	Magnaporthe oryzae 70-15 hypothetical protein (1499 nt)	No
MGG_09134	Magnaporthe oryzae 70-15 hypothetical protein (1161 nt)	No
MGG_04744	Magnaporthe oryzae 70-15 cysteine desulfurase (2512 nt)	No
MGG_10751	Magnaporthe oryzae 70-15 peroxisomal copper amine oxidase (2743 nt)	Yes
MGG_09433	Magnaporthe oryzae 70-15 endoglucanase family 5 glycoside hydrolase (2144 nt)	No
MGG_14292	Magnaporthe oryzae 70-15 leupeptin-inactivating enzyme 1 (2362 nt)	No
MGG_09778	Magnaporthe oryzae 70-15 quinate permease (2457 nt)	Yes
MGG_08800	Magnaporthe oryzae 70-15 CAIB/BAIF family enzyme (1818 nt)	Yes
MGG_02050	Magnaporthe oryzae 70-15 hypothetical protein (1670 nt)	No
MGG_14549	Magnaporthe oryzae 70-15 cytidine deaminase (733 nt)	No
MGG_04493	Magnaporthe oryzae 70-15 hypothetical protein (3714 nt)	No
MGG_13035	Magnaporthe oryzae 70-15 hypothetical protein (1060 nt)	No
MGG_00039	Magnaporthe oryzae 70-15 hypothetical protein (3004 nt)	No
MGG_05413	Magnaporthe oryzae 70-15 MFS transporter (2654 nt)	Yes
MGG_10647	Magnaporthe oryzae 70-15 hypothetical protein (1238 nt)	No
MGG_01922	Magnaporthe oryzae 70-15 polysaccharide deacetylase (1460 nt)	Yes
MGG_15416	Magnaporthe oryzae 70-15 hypothetical protein (765 nt)	No
MGG_07966	Magnaporthe oryzae 70-15 phosphate transporter (2143 nt)	No
MGG_13279	Magnaporthe oryzae 70-15 potassium/sodium efflux P-type ATPase (4751 nt)	No
MGG_00220	Magnaporthe oryzae 70-15 NADP-dependent alcohol dehydrogenase 6 (1718 nt)	No
MGG_07319	Magnaporthe oryzae 70-15 hypothetical protein (4516 nt)	No
MGG_04014	Magnaporthe oryzae 70-15 dihydroxyacetone kinase (2479 nt)	No
MGG_02064	Magnaporthe oryzae 70-15 hypothetical protein (2155 nt)	No
MGG_04757	Magnaporthe oryzae 70-15 hypothetical protein (2606 nt)	Yes
MGG_04087	Magnaporthe oryzae 70-15 thiosulfate sulfurtransferase (2179 nt)	No
MGG_07833	Magnaporthe oryzae 70-15 ferric reductase (2837 nt)	Yes
MGG_15447	Magnaporthe oryzae 70-15 hypothetical protein (710 nt)	No
MGG_07781	Magnaporthe oryzae 70-15 quinate dehydrogenase (1945 nt)	Yes
MGG_07957	Magnaporthe oryzae 70-15 uridine permease (2023 nt)	No
MGG_05008	Magnaporthe oryzae 70-15 aldehyde dehydrogenase (1832 nt)	No
MGG_05874	Magnaporthe oryzae 70-15 hypothetical protein (2526 nt)	No
MGG_15344	Magnaporthe oryzae 70-15 hypothetical protein (5277 nt)	No
MGG_03559	Magnaporthe oryzae 70-15 hypothetical protein (2648 nt)	No
MGG_02544	Magnaporthe oryzae 70-15 D-arabinitol dehydrogenase (1697 nt)	No
MGG_06026	Magnaporthe oryzae 70-15 hypothetical protein (2961 nt)	Yes

## Sheet: CLX0008733
Gene	Desc	Up-regulated
MGG_12124	Magnaporthe oryzae 70-15 hypothetical protein (341 nt)	No
MGG_01624	Magnaporthe oryzae 70-15 fungal specific transcription factor domain-containing protein (3722 nt)	No
MGG_06386	Magnaporthe oryzae 70-15 hypothetical protein (1257 nt)	No
MGG_05181	Magnaporthe oryzae 70-15 hypothetical protein (2676 nt)	Yes
MGG_16718	Magnaporthe oryzae 70-15 hypothetical protein (2072 nt)	No
MGG_09784	Magnaporthe oryzae 70-15 hypothetical protein (6579 nt)	No
MGG_16927	Magnaporthe oryzae 70-15 hypothetical protein (791 nt)	No
MGG_06323	Magnaporthe oryzae 70-15 solute carrier family 35 member E3 (1559 nt)	Yes
MGG_06966	Magnaporthe oryzae 70-15 hypothetical protein (3606 nt)	Yes
MGG_16853	Magnaporthe oryzae 70-15 hypothetical protein (2553 nt)	No
MGG_08833	Magnaporthe oryzae 70-15 hypothetical protein (1974 nt)	No
MGG_12094	Magnaporthe oryzae 70-15 hypothetical protein (2703 nt)	Yes
MGG_13971	Magnaporthe oryzae 70-15 hypothetical protein (1494 nt)	Yes
MGG_01568	Magnaporthe oryzae 70-15 hypothetical protein (1395 nt)	Yes
MGG_06832	Magnaporthe oryzae 70-15 hypothetical protein (2344 nt)	Yes
MGG_11338	Magnaporthe oryzae 70-15 mitochondrial import inner membrane translocase subunit TIM8 (882 nt)	No
MGG_12973	Magnaporthe oryzae 70-15 hypothetical protein (2503 nt)	Yes
MGG_05292	Magnaporthe oryzae 70-15 integral membrane protein (1748 nt)	No
MGG_04585	Magnaporthe oryzae 70-15 crossover junction endonuclease MUS81 (2930 nt)	No
MGG_03683	Magnaporthe oryzae 70-15 adenylate kinase (2113 nt)	No
MGG_02440	Magnaporthe oryzae 70-15 mitochondrial presequence protease (3703 nt)	No
MGG_05980	Magnaporthe oryzae 70-15 pyridoxine biosynthesis protein PDX1 (1438 nt)	Yes
MGG_02437	Magnaporthe oryzae 70-15 palmitoyltransferase PFA3 (2432 nt)	No
MGG_03932	Magnaporthe oryzae 70-15 hypothetical protein (1545 nt)	No
MGG_02757	Magnaporthe oryzae 70-15 AGC/NDR protein kinase (3854 nt)	No
MGG_07201	Magnaporthe oryzae 70-15 mitochondrial DNA replication protein YHM2 (2126 nt)	No
MGG_01104	Magnaporthe oryzae 70-15 acetolactate synthase small subunit (1241 nt)	No
MGG_00179	Magnaporthe oryzae 70-15 hypothetical protein (4244 nt)	No
MGG_08082	Magnaporthe oryzae 70-15 SNARE domain-containing protein (1223 nt)	Yes
MGG_04172	Magnaporthe oryzae 70-15 glycosyl hydrolase (2373 nt)	Yes
MGG_12268	Magnaporthe oryzae 70-15 transcription elongation factor spt-5 (3250 nt)	No
MGG_09139	Magnaporthe oryzae 70-15 laccase-1 (2864 nt)	No
MGG_04662	Magnaporthe oryzae 70-15 hypothetical protein (1610 nt)	No
MGG_08458	Magnaporthe oryzae 70-15 hypothetical protein (1467 nt)	Yes
MGG_11240	Magnaporthe oryzae 70-15 G patch domain-containing protein 1 (2491 nt)	No
MGG_11934	Magnaporthe oryzae 70-15 acetylornithine aminotransferase (1799 nt)	No
MGG_16725	Magnaporthe oryzae 70-15 hypothetical protein (2579 nt)	No
MGG_11537	Magnaporthe oryzae 70-15 hypothetical protein (1380 nt)	Yes
MGG_05615	Magnaporthe oryzae 70-15 origin recognition complex subunit 1 (2954 nt)	No
MGG_04908	Magnaporthe oryzae 70-15 spindle assembly checkpoint component MAD1 (2799 nt)	No
MGG_01628	Magnaporthe oryzae 70-15 hypothetical protein (1870 nt)	Yes
MGG_05341	Magnaporthe oryzae 70-15 hypothetical protein (3945 nt)	No
MGG_07707	Magnaporthe oryzae 70-15 hypothetical protein (4071 nt)	No
MGG_13205	Magnaporthe oryzae 70-15 Got1 family protein (1507 nt)	No
MGG_13936	Magnaporthe oryzae 70-15 hypothetical protein (2567 nt)	No
MGG_06420	Magnaporthe oryzae 70-15 HAL protein kinase (3317 nt)	No
MGG_05342	Magnaporthe oryzae 70-15 ribonuclease Trv (1640 nt)	No
MGG_00741	Magnaporthe oryzae 70-15 hypothetical protein (1435 nt)	No
MGG_10868	Magnaporthe oryzae 70-15 hypothetical protein (3375 nt)	No
MGG_11906	Magnaporthe oryzae 70-15 hypothetical protein (1050 nt)	Yes
MGG_02889	Magnaporthe oryzae 70-15 hypothetical protein (976 nt)	Yes
MGG_07288	Magnaporthe oryzae 70-15 F-box domain-containing protein (3800 nt)	No
MGG_03864	Magnaporthe oryzae 70-15 hypothetical protein (3860 nt)	No
MGG_00477	Magnaporthe oryzae 70-15 hypothetical protein (2606 nt)	No
MGG_08582	Magnaporthe oryzae 70-15 6-phosphofructo-2-kinase 1 (4076 nt)	Yes
MGG_09529	Magnaporthe oryzae 70-15 mitochondrial 37S ribosomal protein SWS2 (826 nt)	No
MGG_05531	Magnaporthe oryzae 70-15 hypothetical protein (1370 nt)	Yes
MGG_08823	Magnaporthe oryzae 70-15 hypothetical protein (2374 nt)	Yes
MGG_00222	Magnaporthe oryzae 70-15 dynactin Arp1 p62 subunit RO2 (2725 nt)	Yes
MGG_03151	Magnaporthe oryzae 70-15 maintenance-ploidy protein mob1 (1735 nt)	No
MGG_05865	Magnaporthe oryzae 70-15 glyoxal oxidase (3988 nt)	Yes
MGG_14270	Magnaporthe oryzae 70-15 hypothetical protein (2408 nt)	No
MGG_00810	Magnaporthe oryzae 70-15 palmitoyltransferase SWF1 (2276 nt)	No
MGG_05252	Magnaporthe oryzae 70-15 uracil phosphoribosyltransferase (1639 nt)	Yes
MGG_06468	Magnaporthe oryzae 70-15 hypothetical protein (1234 nt)	No
MGG_04835	Magnaporthe oryzae 70-15 hypothetical protein (1564 nt)	Yes
MGG_04379	Magnaporthe oryzae 70-15 hypothetical protein (516 nt)	Yes
MGG_15326	Magnaporthe oryzae 70-15 hypothetical protein (1033 nt)	Yes
MGG_07466	Magnaporthe oryzae 70-15 cell division control protein 12 (2238 nt)	No
MGG_06069	Magnaporthe oryzae 70-15 endoglucanase (2100 nt)	Yes
MGG_15339	Magnaporthe oryzae 70-15 hypothetical protein (5070 nt)	No
MGG_03714	Magnaporthe oryzae 70-15 annexin ANXC4 (3371 nt)	No
MGG_01534	Magnaporthe oryzae 70-15 hypothetical protein (3462 nt)	No
MGG_01457	Magnaporthe oryzae 70-15 Spc97/Spc98 family protein (3390 nt)	Yes
MGG_00172	Magnaporthe oryzae 70-15 glycoprotease pgp1 (2308 nt)	No
MGG_11132	Magnaporthe oryzae 70-15 hypothetical protein (2573 nt)	No
MGG_09511	Magnaporthe oryzae 70-15 2-nitropropane dioxygenase (2557 nt)	Yes
MGG_06969	Magnaporthe oryzae 70-15 minichromosome loss protein 1 (2927 nt)	No
MGG_15163	Magnaporthe oryzae 70-15 calpain (3133 nt)	Yes
MGG_01159	Magnaporthe oryzae 70-15 histone H3 (1094 nt)	No
MGG_04525	Magnaporthe oryzae 70-15 hypothetical protein (1507 nt)	Yes
MGG_06555	Magnaporthe oryzae 70-15 HET domain-containing protein (2035 nt)	Yes
MGG_12876	Magnaporthe oryzae 70-15 hypothetical protein (2153 nt)	No
MGG_17841	Magnaporthe oryzae 70-15 hypothetical protein (5057 nt)	No
MGG_12843	Magnaporthe oryzae 70-15 hypothetical protein (2030 nt)	No
MGG_01794	Magnaporthe oryzae 70-15 hypothetical protein (2708 nt)	No
MGG_05693	Magnaporthe oryzae 70-15 MIF domain-containing protein (2929 nt)	No
MGG_06371	Magnaporthe oryzae 70-15 pyruvate dehydrogenase E1 component subunit alpha (1869 nt)	No
MGG_01172	Magnaporthe oryzae 70-15 hypothetical protein (5109 nt)	Yes
MGG_00374	Magnaporthe oryzae 70-15 hypothetical protein (1467 nt)	Yes
MGG_02483	Magnaporthe oryzae 70-15 hypothetical protein (1997 nt)	No

[truncated: 4 more sheets: CLX0008722, CLX0008712, CLX0008718, CLX0008721]
